# Supplementary material for: Early morning university classes are associated with impaired sleep and academic performance
Source: Nat Hum Behav. 2023 Feb 20;7(4):502–14. doi: 10.1038/s41562-023-01531-x (PMC10129866; doi:10.1038/s41562-023-01531-x)
Supplement: Source Data Fig. 2 — Statistical source data. [file 41562_2023_1531_MOESM3_ESM.xlsx]

## Sheet: Sheet1
Subject = Unique participant code (n=174)
Day of study = Day of the recording (out of 42 days)
Starttime = Students' first class start time of the day (h:mm)
SleepOffset = Students' sleep offset determined by actigraphy
TravelTime = Students' self-reported travel time to reach school (min)
WT>Starttime = Student woke up after the start of their first class ("yes" or "no")
WT+Travel>Starttime = Student woke up too late to reach their first class on time based on their travel time ("yes" or "no")
Sleep offset was converted to decimal time for statistical analyses (e.g., 7.25 is equivalent to 07:15 am).
Subject	Day of study	Starttime	SleepOffset	TravelTime	WT>Starttime	WT+Travel>Starttime
R001	5	08:00:00	7.29167	10	no	no
R001	12	08:00:00	10.5167	10	yes	yes
R001	19	08:00:00	7.25	10	no	no
R001	26	08:00:00	9.275	10	yes	yes
R001	33	08:00:00	7.475	10	no	no
R001	40	08:00:00	9.575	10	yes	yes
R004	3	08:00:00	8.85	35	yes	yes
R004	5	08:00:00	6.90833	35	no	no
R004	7	08:00:00	8.425	35	yes	yes
R004	17	08:00:00	8	35	no	yes
R004	19	08:00:00	6.26667	35	no	no
R004	21	08:00:00	8.55	35	yes	yes
R004	24	08:00:00	9.55833	35	yes	yes
R004	26	08:00:00	9.475	35	yes	yes
R004	28	08:00:00	8.81667	35	yes	yes
R004	31	08:00:00	8.15833	35	yes	yes
R004	33	08:00:00	6.575	35	no	no
R004	35	08:00:00	5.9	35	no	no
R004	38	08:00:00	6.49167	35	no	no
R004	40	08:00:00	9.4	35	yes	yes
R004	42	08:00:00	9.85833	35	yes	yes
R005	3	08:00:00	8.31667	60	yes	yes
R005	7	08:00:00	6.41667	60	no	no
R005	10	08:00:00	9.66667	60	yes	yes
R005	14	08:00:00	9.73333	60	yes	yes
R005	17	08:00:00	9.925	60	yes	yes
R005	21	08:00:00	9.00833	60	yes	yes
R005	24	08:00:00	10.1083	60	yes	yes
R005	28	08:00:00	7.93333	60	no	yes
R005	31	08:00:00	7.1	60	no	yes
R005	35	08:00:00	10.1667	60	yes	yes
R005	38	08:00:00	9.5	60	yes	yes
R005	42	08:00:00	8.91667	60	yes	yes
R008	14	08:00:00	8.81667	80	yes	yes
R008	21	08:00:00	6.04167	80	no	no
R008	28	08:00:00	6.25833	80	no	no
R008	35	08:00:00	6.01667	80	no	no
R008	42	08:00:00	6.00833	80	no	no
R010	14	08:00:00	5.6	90	no	no
R010	28	08:00:00	5.43333	90	no	no
R010	42	08:00:00	5.64167	90	no	no
R012	26	08:00:00	8.6	20	yes	yes
R012	33	08:00:00	10.9083	20	yes	yes
R012	40	08:00:00	6.325	20	no	no
R015	3	08:00:00	6.81667	20	no	no
R015	4	08:00:00	6.73333	20	no	no
R015	5	08:00:00	8.69167	20	yes	yes
R015	7	08:00:00	7.15833	20	no	no
R015	10	08:00:00	6.88333	20	no	no
R015	11	08:00:00	7.10833	20	no	no
R015	12	08:00:00	6.4	20	no	no
R015	14	08:00:00	7.10833	20	no	no
R015	17	08:00:00	7.21667	20	no	no
R015	18	08:00:00	7.025	20	no	no
R015	19	08:00:00	7.025	20	no	no
R015	21	08:00:00	6.95833	20	no	no
R015	24	08:00:00	7.175	20	no	no
R015	25	08:00:00	7.25	20	no	no
R015	26	08:00:00	7.25	20	no	no
R015	28	08:00:00	7.23333	20	no	no
R015	31	08:00:00	7.4	20	no	no
R015	32	08:00:00	7.33333	20	no	no
R015	33	08:00:00	7.325	20	no	no
R015	35	08:00:00	6.88333	20	no	no
R015	38	08:00:00	6.7	20	no	no
R015	39	08:00:00	5.91667	20	no	no
R015	40	08:00:00	6.91667	20	no	no
R015	42	08:00:00	7.49167	20	no	no
R016	7	08:00:00	8.09167	90	yes	yes
R016	14	08:00:00	5.83333	90	no	no
R016	21	08:00:00	9.66667	90	yes	yes
R016	35	08:00:00	11.3833	90	yes	yes
R017	5	08:00:00	7.25	20	no	no
R017	12	08:00:00	7.24167	20	no	no
R017	19	08:00:00	7.25	20	no	no
R017	26	08:00:00	7.45833	20	no	no
R017	33	08:00:00	7.05833	20	no	no
R017	40	08:00:00	6.73333	20	no	no
R018	25	08:00:00	6.075	90	no	no
R018	32	08:00:00	8.79167	90	yes	yes
R018	39	08:00:00	6.24167	90	no	no
R020	13	08:00:00	7.79167	20	no	yes
R020	20	08:00:00	6.925	20	no	no
R020	27	08:00:00	7.36667	20	no	no
R020	34	08:00:00	6.26667	20	no	no
R020	41	08:00:00	8.325	20	yes	yes
R021	12	08:00:00	7.025	15	no	no
R021	19	08:00:00	7.93333	15	no	yes
R021	26	08:00:00	6.1	15	no	no
R021	33	08:00:00	8.4	15	yes	yes
R021	40	08:00:00	8.95833	15	yes	yes
R026	4	08:00:00	6.71667	30	no	no
R026	11	08:00:00	6.83333	30	no	no
R026	18	08:00:00	6.90833	30	no	no
R026	25	08:00:00	6.91667	30	no	no
R026	32	08:00:00	6.91667	30	no	no
R026	39	08:00:00	7.15833	30	no	no
R027	11	08:00:00	6.34167	45	no	no
R027	13	08:00:00	8.61667	45	yes	yes
R027	18	08:00:00	6.24167	45	no	no
R027	20	08:00:00	9.98333	45	yes	yes
R027	25	08:00:00	6.63333	45	no	no
R027	27	08:00:00	10.8333	45	yes	yes
R027	32	08:00:00	8.69167	45	yes	yes
R027	34	08:00:00	10.1917	45	yes	yes
R027	39	08:00:00	5.80833	45	no	no
R027	41	08:00:00	8.98333	45	yes	yes
R028	14	08:00:00	8.99167	60	yes	yes
R028	21	08:00:00	6.48333	60	no	no
R028	28	08:00:00	5.56667	60	no	no
R028	35	08:00:00	5.35833	60	no	no
R028	42	08:00:00	5.01667	60	no	no
R029	4	08:00:00	6.075	60	no	no
R029	11	08:00:00	6.34167	60	no	no
R029	18	08:00:00	6.4	60	no	no
R029	25	08:00:00	6.50833	60	no	no
R029	32	08:00:00	6.34167	60	no	no
R029	39	08:00:00	6.36667	60	no	no
R032	25	08:00:00	6.24167	60	no	no
R032	39	08:00:00	3.64167	60	no	no
R033	14	08:00:00	6.50833	45	no	no
R033	21	08:00:00	6.8	45	no	no
R033	27	08:00:00	6.49167	45	no	no
R033	28	08:00:00	6.01667	45	no	no
R033	35	08:00:00	9.94167	45	yes	yes
R033	41	08:00:00	7.20833	45	no	no
R033	42	08:00:00	6.375	45	no	no
R034	12	08:00:00	6.325	50	no	no
R034	13	08:00:00	6.325	50	no	no
R034	19	08:00:00	6.35	50	no	no
R034	20	08:00:00	6.09167	50	no	no
R034	26	08:00:00	5.96667	50	no	no
R034	27	08:00:00	6.075	50	no	no
R034	33	08:00:00	10.225	50	yes	yes
R034	34	08:00:00	6.33333	50	no	no
R034	40	08:00:00	5.99167	50	no	no
R034	41	08:00:00	8.69167	50	yes	yes
R035	12	08:00:00	4.68333	30	no	no
R035	19	08:00:00	4.50833	30	no	no
R035	26	08:00:00	4.96667	30	no	no
R035	33	08:00:00	4.81667	30	no	no
R035	40	08:00:00	4.91667	30	no	no
R036	5	08:00:00	6.20833	20	no	no
R036	12	08:00:00	6.40833	20	no	no
R036	19	08:00:00	10.9167	20	yes	yes
R036	26	08:00:00	9.88333	20	yes	yes
R036	33	08:00:00	9.01667	20	yes	yes
R036	40	08:00:00	9.96667	20	yes	yes
R037	3	08:00:00	5.46667	30	no	no
R037	4	08:00:00	6.925	30	no	no
R037	6	08:00:00	7.56667	30	no	yes
R037	10	08:00:00	6.71667	30	no	no
R037	11	08:00:00	5.83333	30	no	no
R037	13	08:00:00	7.125	30	no	no
R037	17	08:00:00	7.76667	30	no	yes
R037	20	08:00:00	8.14167	30	yes	yes
R037	24	08:00:00	6.025	30	no	no
R037	25	08:00:00	6.4	30	no	no
R037	27	08:00:00	10.6333	30	yes	yes
R038	12	08:00:00	5.75	20	no	no
R038	13	08:00:00	5.99167	20	no	no
R038	19	08:00:00	7.125	20	no	no
R038	20	08:00:00	6.99167	20	no	no
R038	26	08:00:00	6.74167	20	no	no
R038	27	08:00:00	6.86667	20	no	no
R038	33	08:00:00	10.025	20	yes	yes
R038	34	08:00:00	6.48333	20	no	no
R038	40	08:00:00	6.75	20	no	no
R038	41	08:00:00	6.51667	20	no	no
R040	10	08:00:00	6.28333	45	no	no
R040	17	08:00:00	6.24167	45	no	no
R040	24	08:00:00	6.24167	45	no	no
R040	31	08:00:00	9.35833	45	yes	yes
R040	38	08:00:00	9.175	45	yes	yes
R042	4	08:00:00	6.61667	45	no	no
R042	5	08:00:00	5.40833	45	no	no
R042	11	08:00:00	5.43333	45	no	no
R042	12	08:00:00	2.75	45	no	no
R042	14	08:00:00	6.075	45	no	no
R042	18	08:00:00	8.54167	45	yes	yes
R042	19	08:00:00	6.51667	45	no	no
R042	32	08:00:00	6.45833	45	no	no
R042	33	08:00:00	9.8	45	yes	yes
R042	39	08:00:00	6.35	45	no	no
R042	40	08:00:00	9.25	45	yes	yes
R042	42	08:00:00	6.625	45	no	no
R043	25	08:00:00	5.6	15	no	no
R043	32	08:00:00	9.98333	15	yes	yes
R043	39	08:00:00	6.35833	15	no	no
R045	14	08:00:00	8.675	60	yes	yes
R045	21	08:00:00	6.96667	60	no	no
R045	28	08:00:00	6.98333	60	no	no
R045	35	08:00:00	8.56667	60	yes	yes
R045	42	08:00:00	7.96667	60	no	yes
R046	4	08:00:00	7.1	15	no	no
R046	11	08:00:00	9.94167	15	yes	yes
R046	18	08:00:00	7.075	15	no	no
R046	25	08:00:00	7.00833	15	no	no
R046	32	08:00:00	7.6	15	no	no
R046	39	08:00:00	6.99167	15	no	no
R048	3	08:00:00	9.60833	30	yes	yes
R048	6	08:00:00	7.71667	30	no	yes
R048	13	08:00:00	7.59167	30	no	yes
R048	17	08:00:00	7.4	30	no	no
R048	20	08:00:00	10.35	30	yes	yes
R048	27	08:00:00	7.41667	30	no	no
R048	31	08:00:00	7.70833	30	no	yes
R048	34	08:00:00	7.24167	30	no	no
R048	41	08:00:00	7.60833	30	no	yes
R050	14	08:00:00	8.93333	50	yes	yes
R050	21	08:00:00	7	50	no	no
R050	28	08:00:00	6.39167	50	no	no
R050	35	08:00:00	6.39167	50	no	no
R050	42	08:00:00	8.33333	50	yes	yes
R052	3	08:00:00	8.30833	40	yes	yes
R052	7	08:00:00	7.8	40	no	yes
R052	10	08:00:00	8.34167	40	yes	yes
R052	14	08:00:00	7.46667	40	no	yes
R052	17	08:00:00	7.025	40	no	no
R052	21	08:00:00	7.60833	40	no	yes
R052	24	08:00:00	7.23333	40	no	no
R052	28	08:00:00	7.60833	40	no	yes
R052	31	08:00:00	8.14167	40	yes	yes
R052	35	08:00:00	8.15	40	yes	yes
R052	38	08:00:00	7.84167	40	no	yes
R052	42	08:00:00	7.86667	40	no	yes
R056	12	08:00:00	3.91667	60	no	no
R056	19	08:00:00	5.23333	60	no	no
R056	26	08:00:00	5.98333	60	no	no
R056	33	08:00:00	8.725	60	yes	yes
R056	40	08:00:00	2.79167	60	no	no
R063	3	08:00:00	6.76667	20	no	no
R063	5	08:00:00	6.75	20	no	no
R063	10	08:00:00	6.64167	20	no	no
R063	12	08:00:00	6.7	20	no	no
R063	17	08:00:00	6.33333	20	no	no
R063	19	08:00:00	6.55	20	no	no
R063	24	08:00:00	6.575	20	no	no
R063	26	08:00:00	6.36667	20	no	no
R063	31	08:00:00	8.375	20	yes	yes
R063	33	08:00:00	9.41667	20	yes	yes
R063	38	08:00:00	6.56667	20	no	no
R063	40	08:00:00	6.36667	20	no	no
R066	6	08:00:00	7	35	no	no
R066	13	08:00:00	6.99167	35	no	no
R066	20	08:00:00	6.90833	35	no	no
R066	27	08:00:00	6.83333	35	no	no
R066	34	08:00:00	6.825	35	no	no
R066	41	08:00:00	7.08333	35	no	no
R068	3	08:00:00	7.325	20	no	no
R068	5	08:00:00	6.98333	20	no	no
R068	10	08:00:00	9.43333	20	yes	yes
R068	12	08:00:00	9.13333	20	yes	yes
R068	17	08:00:00	7.175	20	no	no
R068	19	08:00:00	6.99167	20	no	no
R068	24	08:00:00	7.075	20	no	no
R068	26	08:00:00	7.49167	20	no	no
R068	31	08:00:00	8.70833	20	yes	yes
R068	33	08:00:00	9.49167	20	yes	yes
R068	38	08:00:00	6.74167	20	no	no
R068	40	08:00:00	10.1333	20	yes	yes
R069	3	08:00:00	7	20	no	no
R069	5	08:00:00	8.29167	20	yes	yes
R069	10	08:00:00	9.23333	20	yes	yes
R069	12	08:00:00	8.79167	20	yes	yes
R069	17	08:00:00	7.50833	20	no	no
R069	19	08:00:00	6.98333	20	no	no
R069	24	08:00:00	8.45833	20	yes	yes
R069	26	08:00:00	6.54167	20	no	no
R069	31	08:00:00	8.99167	20	yes	yes
R069	33	08:00:00	8.93333	20	yes	yes
R069	38	08:00:00	9.21667	20	yes	yes
R069	40	08:00:00	7.00833	20	no	no
R071	3	08:00:00	7.56667	75	no	yes
R071	6	08:00:00	5.93333	75	no	no
R071	10	08:00:00	8.075	75	yes	yes
R071	13	08:00:00	6.2	75	no	no
R071	17	08:00:00	7.64167	75	no	yes
R071	20	08:00:00	6.25	75	no	no
R071	24	08:00:00	7.96667	75	no	yes
R071	27	08:00:00	6.2	75	no	no
R071	31	08:00:00	8.2	75	yes	yes
R071	34	08:00:00	5.95833	75	no	no
R071	38	08:00:00	8.00833	75	yes	yes
R071	41	08:00:00	6.74167	75	no	no
R073	11	08:00:00	9.775	5	yes	yes
R073	18	08:00:00	7.625	5	no	no
R073	25	08:00:00	7.575	5	no	no
R073	39	08:00:00	8.04167	5	yes	yes
R077	5	08:00:00	8.70833	20	yes	yes
R077	12	08:00:00	8.16667	20	yes	yes
R077	19	08:00:00	10.8667	20	yes	yes
R077	26	08:00:00	9.06667	20	yes	yes
R077	33	08:00:00	11.0333	20	yes	yes
R077	40	08:00:00	9.64167	20	yes	yes
R078	11	08:00:00	6	80	no	no
R078	18	08:00:00	7.54167	80	no	yes
R078	25	08:00:00	6.00833	80	no	no
R078	32	08:00:00	5.975	80	no	no
R078	39	08:00:00	5.99167	80	no	no
R081	3	08:00:00	11.4917	10	yes	yes
R081	7	08:00:00	11.3917	10	yes	yes
R081	10	08:00:00	10.0167	10	yes	yes
R081	14	08:00:00	11.725	10	yes	yes
R081	17	08:00:00	9.075	10	yes	yes
R081	21	08:00:00	11.2333	10	yes	yes
R081	24	08:00:00	10.9917	10	yes	yes
R081	28	08:00:00	11.3917	10	yes	yes
R081	31	08:00:00	7.025	10	no	no
R081	35	08:00:00	10.4917	10	yes	yes
R081	38	08:00:00	10.325	10	yes	yes
R081	42	08:00:00	11.7417	10	yes	yes
R085	3	08:00:00	8.90833	5	yes	yes
R085	7	08:00:00	8.71667	5	yes	yes
R085	10	08:00:00	13.15	5	yes	yes
R085	14	08:00:00	8.625	5	yes	yes
R085	17	08:00:00	7.23333	5	no	no
R085	21	08:00:00	10.7833	5	yes	yes
R085	24	08:00:00	10.8667	5	yes	yes
R085	28	08:00:00	8.84167	5	yes	yes
R085	31	08:00:00	6.83333	5	no	no
R085	35	08:00:00	9	5	yes	yes
R085	38	08:00:00	10.0583	5	yes	yes
R085	42	08:00:00	11.0583	5	yes	yes
R086	3	08:00:00	5.70833	75	no	no
R086	4	08:00:00	6.03333	75	no	no
R086	6	08:00:00	6.48333	75	no	no
R086	10	08:00:00	6.31667	75	no	no
R086	13	08:00:00	6.49167	75	no	no
R086	17	08:00:00	6.44167	75	no	no
R086	18	08:00:00	6.075	75	no	no
R086	20	08:00:00	6.34167	75	no	no
R086	24	08:00:00	6.49167	75	no	no
R086	27	08:00:00	8.61667	75	yes	yes
R086	31	08:00:00	6.48333	75	no	no
R086	32	08:00:00	6.24167	75	no	no
R086	34	08:00:00	8.23333	75	yes	yes
R086	38	08:00:00	6.49167	75	no	no
R086	41	08:00:00	7.99167	75	no	yes
R090	4	08:00:00	6.30833	30	no	no
R090	18	08:00:00	6.48333	30	no	no
R090	25	08:00:00	6.45833	30	no	no
R090	32	08:00:00	6.51667	30	no	no
R090	39	08:00:00	6.10833	30	no	no
R095	5	08:00:00	7.125	90	no	yes
R095	12	08:00:00	7.025	90	no	yes
R095	19	08:00:00	12.5	90	yes	yes
R095	26	08:00:00	10.825	90	yes	yes
R095	33	08:00:00	8.425	90	yes	yes
R095	40	08:00:00	10.2167	90	yes	yes
R099	6	08:00:00	8	80	no	yes
R099	13	08:00:00	7.86667	80	no	yes
R099	20	08:00:00	7.275	80	no	yes
R099	27	08:00:00	7.675	80	no	yes
R099	34	08:00:00	7.175	80	no	yes
R099	41	08:00:00	8.225	80	yes	yes
R100	4	08:00:00	6.875	20	no	no
R100	11	08:00:00	6.775	20	no	no
R100	18	08:00:00	6.86667	20	no	no
R100	25	08:00:00	11.0833	20	yes	yes
R100	32	08:00:00	7.99167	20	no	yes
R100	39	08:00:00	10.5083	20	yes	yes
R102	3	08:00:00	5.95833	90	no	no
R102	5	08:00:00	9.51667	90	yes	yes
R102	10	08:00:00	5.675	90	no	no
R102	12	08:00:00	6.85833	90	no	yes
R102	17	08:00:00	5.49167	90	no	no
R102	19	08:00:00	5.35	90	no	no
R102	24	08:00:00	5.575	90	no	no
R102	26	08:00:00	5.51667	90	no	no
R102	31	08:00:00	8.6	90	yes	yes
R102	33	08:00:00	5.34167	90	no	no
R102	38	08:00:00	5.48333	90	no	no
R102	40	08:00:00	5.73333	90	no	no
R104	3	08:00:00	6.85833	50	no	no
R104	10	08:00:00	6.39167	50	no	no
R104	17	08:00:00	7	50	no	no
R104	24	08:00:00	6.55833	50	no	no
R104	31	08:00:00	6.35	50	no	no
R104	38	08:00:00	10.925	50	yes	yes
R109	3	08:00:00	7.26667	20	no	no
R109	6	08:00:00	8.075	20	yes	yes
R109	10	08:00:00	7.38333	20	no	no
R109	13	08:00:00	7.25833	20	no	no
R109	17	08:00:00	7.4	20	no	no
R109	20	08:00:00	7.39167	20	no	no
R109	24	08:00:00	6.95833	20	no	no
R109	27	08:00:00	7.275	20	no	no
R109	31	08:00:00	9.375	20	yes	yes
R109	34	08:00:00	7.24167	20	no	no
R109	38	08:00:00	7.53333	20	no	no
R109	41	08:00:00	9.35	20	yes	yes
R112	3	08:00:00	6.31667	45	no	no
R112	5	08:00:00	7.84167	45	no	yes
R112	7	08:00:00	11.0333	45	yes	yes
R112	10	08:00:00	9.73333	45	yes	yes
R112	12	08:00:00	7.95	45	no	yes
R112	14	08:00:00	8.075	45	yes	yes
R112	17	08:00:00	8.89167	45	yes	yes
R112	19	08:00:00	11.2	45	yes	yes
R112	21	08:00:00	10.225	45	yes	yes
R112	31	08:00:00	10.2333	45	yes	yes
R112	33	08:00:00	10.5083	45	yes	yes
R112	35	08:00:00	10.8083	45	yes	yes
R112	38	08:00:00	10.0917	45	yes	yes
R112	40	08:00:00	5.925	45	no	no
R112	42	08:00:00	10.8	45	yes	yes
R114	4	08:00:00	6.89167	5	no	no
R114	7	08:00:00	6.75	5	no	no
R114	11	08:00:00	6.66667	5	no	no
R114	14	08:00:00	6.775	5	no	no
R114	18	08:00:00	6.75833	5	no	no
R114	21	08:00:00	6.775	5	no	no
R114	25	08:00:00	6.25833	5	no	no
R114	28	08:00:00	6.89167	5	no	no
R114	32	08:00:00	6.48333	5	no	no
R114	35	08:00:00	8.13333	5	yes	yes
R114	39	08:00:00	7.39167	5	no	no
R114	42	08:00:00	6.41667	5	no	no
R118	3	08:00:00	6.85833	20	no	no
R118	10	08:00:00	7.04167	20	no	no
R118	17	08:00:00	6.79167	20	no	no
R118	24	08:00:00	7.7	20	no	yes
R118	31	08:00:00	7.475	20	no	no
R118	38	08:00:00	7.71667	20	no	yes
R119	4	08:00:00	4.81667	25	no	no
R119	11	08:00:00	7.25	25	no	no
R119	18	08:00:00	6.93333	25	no	no
R119	25	08:00:00	7.125	25	no	no
R119	32	08:00:00	7.025	25	no	no
R119	39	08:00:00	6.91667	25	no	no
R122	3	08:00:00	5.7	60	no	no
R122	4	08:00:00	5.76667	60	no	no
R122	5	08:00:00	5.9	60	no	no
R122	12	08:00:00	4.95	60	no	no
R122	14	08:00:00	5.575	60	no	no
R122	17	08:00:00	5.85833	60	no	no
R122	18	08:00:00	5.44167	60	no	no
R122	19	08:00:00	5.75833	60	no	no
R122	24	08:00:00	5.475	60	no	no
R122	26	08:00:00	5.7	60	no	no
R122	28	08:00:00	5.675	60	no	no
R126	3	08:00:00	7.01667	70	no	yes
R126	10	08:00:00	6.75	70	no	no
R126	17	08:00:00	8.24167	70	yes	yes
R126	24	08:00:00	6.51667	70	no	no
R126	31	08:00:00	6.08333	70	no	no
R126	38	08:00:00	8.21667	70	yes	yes
R130	10	08:00:00	7.71667	20	no	yes
R130	13	08:00:00	6.60833	20	no	no
R130	17	08:00:00	7.475	20	no	no
R130	20	08:00:00	8.125	20	yes	yes
R130	24	08:00:00	7.71667	20	no	yes
R130	27	08:00:00	10.0083	20	yes	yes
R130	31	08:00:00	7.76667	20	no	yes
R130	34	08:00:00	5.75833	20	no	no
R130	38	08:00:00	11.9	20	yes	yes
R130	41	08:00:00	9.75	20	yes	yes
R131	4	08:00:00	5.85833	7	no	no
R131	7	08:00:00	6.90833	7	no	no
R131	10	08:00:00	6.49167	7	no	no
R131	11	08:00:00	6.99167	7	no	no
R131	14	08:00:00	6.35	7	no	no
R131	18	08:00:00	6.10833	7	no	no
R131	21	08:00:00	6.55833	7	no	no
R131	24	08:00:00	6.375	7	no	no
R131	25	08:00:00	6.99167	7	no	no
R131	28	08:00:00	6.925	7	no	no
R131	32	08:00:00	7.99167	7	no	yes
R131	38	08:00:00	6.91667	7	no	no
R131	39	08:00:00	6.99167	7	no	no
R131	42	08:00:00	7.20833	7	no	no
R134	4	08:00:00	7.16667	30	no	no
R134	11	08:00:00	5.74167	30	no	no
R134	25	08:00:00	6.50833	30	no	no
R134	32	08:00:00	7	30	no	no
R134	39	08:00:00	6.89167	30	no	no
R135	4	08:00:00	6.49167	50	no	no
R135	18	08:00:00	5.4	50	no	no
R135	32	08:00:00	6.60833	50	no	no
R139	5	08:00:00	6.25	50	no	no
R139	12	08:00:00	8.54167	50	yes	yes
R139	19	08:00:00	7.49167	50	no	yes
R139	26	08:00:00	10.1833	50	yes	yes
R139	33	08:00:00	8.48333	50	yes	yes
R139	40	08:00:00	8.8	50	yes	yes
R141	4	08:00:00	7.15833	15	no	no
R141	7	08:00:00	7.15833	15	no	no
R141	11	08:00:00	7.24167	15	no	no
R141	14	08:00:00	7.2	15	no	no
R141	18	08:00:00	9.16667	15	yes	yes
R141	21	08:00:00	7.075	15	no	no
R141	25	08:00:00	6.75833	15	no	no
R141	28	08:00:00	7.24167	15	no	no
R141	32	08:00:00	7.08333	15	no	no
R141	35	08:00:00	10.1417	15	yes	yes
R141	39	08:00:00	10.35	15	yes	yes
R141	42	08:00:00	8.48333	15	yes	yes
R144	5	08:00:00	6.16667	30	no	no
R144	12	08:00:00	8.1	30	yes	yes
R144	19	08:00:00	5.48333	30	no	no
R144	26	08:00:00	8.06667	30	yes	yes
R144	33	08:00:00	7.99167	30	no	yes
R144	40	08:00:00	7.475	30	no	no
R145	4	08:00:00	10.25	40	yes	yes
R145	11	08:00:00	10.3417	40	yes	yes
R145	18	08:00:00	8.78333	40	yes	yes
R145	25	08:00:00	7.98333	40	no	yes
R145	32	08:00:00	9.5	40	yes	yes
R145	39	08:00:00	9.58333	40	yes	yes
R146	5	08:00:00	8.3	90	yes	yes
R146	12	08:00:00	8.35	90	yes	yes
R146	19	08:00:00	7.49167	90	no	yes
R146	26	08:00:00	8.49167	90	yes	yes
R146	33	08:00:00	6.54167	90	no	yes
R146	40	08:00:00	5.66667	90	no	no
R149	5	08:00:00	7.21667	30	no	no
R149	12	08:00:00	6.90833	30	no	no
R149	19	08:00:00	6.71667	30	no	no
R149	26	08:00:00	6.99167	30	no	no
R149	33	08:00:00	7.00833	30	no	no
R149	40	08:00:00	6.99167	30	no	no
R153	18	08:00:00	10.85	30	yes	yes
R153	25	08:00:00	11.35	30	yes	yes
R153	32	08:00:00	10	30	yes	yes
R153	39	08:00:00	11.6	30	yes	yes
R154	5	08:00:00	6.51667	25	no	no
R154	19	08:00:00	7.65833	25	no	yes
R154	33	08:00:00	6.40833	25	no	no
R159	7	08:00:00	5.84167	50	no	no
R159	14	08:00:00	5.75	50	no	no
R159	21	08:00:00	5.5	50	no	no
R159	28	08:00:00	5.68333	50	no	no
R159	35	08:00:00	5.83333	50	no	no
R159	42	08:00:00	6.43333	50	no	no
R160	6	08:00:00	6.96667	20	no	no
R160	7	08:00:00	7.26667	20	no	no
R160	13	08:00:00	6.81667	20	no	no
R160	14	08:00:00	7.00833	20	no	no
R160	20	08:00:00	7.075	20	no	no
R160	21	08:00:00	6.98333	20	no	no
R160	27	08:00:00	7.51667	20	no	no
R160	28	08:00:00	7.29167	20	no	no
R160	34	08:00:00	7.15	20	no	no
R160	35	08:00:00	7.75833	20	no	yes
R160	41	08:00:00	7.55	20	no	no
R160	42	08:00:00	8.99167	20	yes	yes
R161	7	08:00:00	7.49167	20	no	no
R161	14	08:00:00	7.80833	20	no	yes
R161	21	08:00:00	7.44167	20	no	no
R161	28	08:00:00	6.3	20	no	no
R161	35	08:00:00	6.75	20	no	no
R161	42	08:00:00	6.85	20	no	no
R165	3	08:00:00	5.9	45	no	no
R165	4	08:00:00	6.7	45	no	no
R165	5	08:00:00	6.39167	45	no	no
R165	10	08:00:00	6.54167	45	no	no
R165	12	08:00:00	6.55	45	no	no
R165	17	08:00:00	6.40833	45	no	no
R165	18	08:00:00	6.56667	45	no	no
R165	19	08:00:00	6.56667	45	no	no
R165	24	08:00:00	6.575	45	no	no
R165	26	08:00:00	5.95833	45	no	no
R165	32	08:00:00	6.46667	45	no	no
R165	33	08:00:00	6.25833	45	no	no
R165	38	08:00:00	6.49167	45	no	no
R165	40	08:00:00	6.49167	45	no	no
R169	4	08:00:00	6.63333	30	no	no
R177	5	08:00:00	6.55833	20	no	no
R177	19	08:00:00	10.1917	20	yes	yes
R177	33	08:00:00	7.275	20	no	no
R178	5	08:00:00	6.05833	80	no	no
R178	11	08:00:00	6.23333	80	no	no
R178	19	08:00:00	8.70833	80	yes	yes
R178	33	08:00:00	5.99167	80	no	no
R178	39	08:00:00	5.98333	80	no	no
R180	5	08:00:00	10.6833	15	yes	yes
R180	12	08:00:00	10.6833	15	yes	yes
R180	19	08:00:00	9.425	15	yes	yes
R180	26	08:00:00	9.14167	15	yes	yes
R180	33	08:00:00	11.1417	15	yes	yes
R180	40	08:00:00	11.6917	15	yes	yes
R181	18	08:00:00	6.975	10	no	no
R181	25	08:00:00	6.775	10	no	no
R181	32	08:00:00	7.24167	10	no	no
R181	39	08:00:00	7.85	10	no	yes
R184	5	08:00:00	5.64167	60	no	no
R184	12	08:00:00	4.93333	60	no	no
R184	19	08:00:00	5.38333	60	no	no
R184	26	08:00:00	6.74167	60	no	no
R184	33	08:00:00	5.575	60	no	no
R184	40	08:00:00	5.475	60	no	no
R189	7	08:00:00	5.775	75	no	no
R189	13	08:00:00	5.31667	75	no	no
R189	21	08:00:00	5.05833	75	no	no
R189	27	08:00:00	5.61667	75	no	no
R189	35	08:00:00	5.51667	75	no	no
R189	41	08:00:00	5.60833	75	no	no
R191	4	08:00:00	5.68333	90	no	no
R191	7	08:00:00	5.99167	90	no	no
R191	11	08:00:00	6.43333	90	no	no
R191	14	08:00:00	5.01667	90	no	no
R191	18	08:00:00	6.025	90	no	no
R191	21	08:00:00	6.35	90	no	no
R191	25	08:00:00	7.05833	90	no	yes
R191	28	08:00:00	5.875	90	no	no
R191	32	08:00:00	8.69167	90	yes	yes
R191	35	08:00:00	6.425	90	no	no
R191	39	08:00:00	5.81667	90	no	no
R191	42	08:00:00	6.34167	90	no	no
R194	5	08:00:00	7.25833	30	no	no
R194	6	08:00:00	4.43333	30	no	no
R194	19	08:00:00	7.075	30	no	no
R194	20	08:00:00	6.75	30	no	no
R194	33	08:00:00	5.99167	30	no	no
R194	34	08:00:00	9.99167	30	yes	yes
R197	24	08:00:00	11.225	90	yes	yes
R197	27	08:00:00	10.2583	90	yes	yes
R198	3	08:00:00	5.9	40	no	no
R198	7	08:00:00	5.9	40	no	no
R198	10	08:00:00	5.53333	40	no	no
R198	14	08:00:00	3.55833	40	no	no
R198	17	08:00:00	3.3	40	no	no
R198	21	08:00:00	6.05	40	no	no
R198	24	08:00:00	5.775	40	no	no
R198	28	08:00:00	5.94167	40	no	no
R198	35	08:00:00	5.975	40	no	no
R198	38	08:00:00	5.825	40	no	no
R198	42	08:00:00	5.69167	40	no	no
R199	40	08:00:00	6.79167	40	no	no
R199	41	08:00:00	7	40	no	no
R199	42	08:00:00	6.50833	40	no	no
R203	7	08:00:00	6.31667	60	no	no
R203	14	08:00:00	6.575	60	no	no
R203	21	08:00:00	5.49167	60	no	no
R203	28	08:00:00	6.33333	60	no	no
R203	35	08:00:00	6.33333	60	no	no
R203	42	08:00:00	8.43333	60	yes	yes
R204	40	08:00:00	9.1	45	yes	yes
R212	5	08:00:00	8.84167	70	yes	yes
R212	12	08:00:00	9.55833	70	yes	yes
R212	19	08:00:00	8.075	70	yes	yes
R212	26	08:00:00	7.85	70	no	yes
R212	33	08:00:00	8.275	70	yes	yes
R212	40	08:00:00	5.9	70	no	no
R222	3	08:00:00	6.78333	15	no	no
R222	5	08:00:00	9.64167	15	yes	yes
R222	7	08:00:00	7.89167	15	no	yes
R222	10	08:00:00	6.875	15	no	no
R222	12	08:00:00	8.975	15	yes	yes
R222	14	08:00:00	6.74167	15	no	no
R222	17	08:00:00	6.99167	15	no	no
R222	19	08:00:00	8.49167	15	yes	yes
R222	21	08:00:00	8.78333	15	yes	yes
R222	24	08:00:00	6.9	15	no	no
R222	26	08:00:00	9	15	yes	yes
R222	28	08:00:00	7.00833	15	no	no
R222	33	08:00:00	9.24167	15	yes	yes
R222	35	08:00:00	9.5	15	yes	yes
R222	38	08:00:00	6.98333	15	no	no
R222	40	08:00:00	8.64167	15	yes	yes
R222	42	08:00:00	8.53333	15	yes	yes
R224	10	08:00:00	6.41667	60	no	no
R224	11	08:00:00	6.34167	60	no	no
R224	12	08:00:00	6.08333	60	no	no
R224	13	08:00:00	6.7	60	no	no
R224	14	08:00:00	6.48333	60	no	no
R224	17	08:00:00	6.36667	60	no	no
R224	18	08:00:00	6.55833	60	no	no
R224	19	08:00:00	6.125	60	no	no
R224	20	08:00:00	6.20833	60	no	no
R224	21	08:00:00	6.325	60	no	no
R224	24	08:00:00	6.4	60	no	no
R224	25	08:00:00	6.08333	60	no	no
R224	26	08:00:00	6.30833	60	no	no
R224	27	08:00:00	6.11667	60	no	no
R224	28	08:00:00	6.2	60	no	no
R224	32	08:00:00	6.075	60	no	no
R224	33	08:00:00	6.125	60	no	no
R224	34	08:00:00	6.20833	60	no	no
R224	35	08:00:00	6.39167	60	no	no
R224	38	08:00:00	6.575	60	no	no
R224	39	08:00:00	6.50833	60	no	no
R224	40	08:00:00	6.125	60	no	no
R224	41	08:00:00	6.575	60	no	no
R224	42	08:00:00	5.975	60	no	no
R225	7	08:00:00	8.04167	60	yes	yes
R225	21	08:00:00	7.04167	60	no	yes
R225	35	08:00:00	7.73333	60	no	yes
R226	3	08:00:00	8.01667	20	yes	yes
R226	4	08:00:00	7.20833	20	no	no
R226	7	08:00:00	7.11667	20	no	no
R226	10	08:00:00	6.35	20	no	no
R226	11	08:00:00	6.925	20	no	no
R226	13	08:00:00	7.9	20	no	yes
R226	17	08:00:00	7.08333	20	no	no
R226	18	08:00:00	7.075	20	no	no
R226	21	08:00:00	7.43333	20	no	no
R226	24	08:00:00	4.73333	20	no	no
R226	25	08:00:00	6.99167	20	no	no
R226	27	08:00:00	6.99167	20	no	no
R226	28	08:00:00	5.38333	20	no	no
R226	32	08:00:00	3.39167	20	no	no
R226	34	08:00:00	7.4	20	no	no
R226	35	08:00:00	6.46667	20	no	no
R226	38	08:00:00	7.35833	20	no	no
R226	39	08:00:00	7.05833	20	no	no
R226	41	08:00:00	3.30833	20	no	no
R226	42	08:00:00	10.275	20	yes	yes
R228	3	08:00:00	4.425	30	no	no
R228	10	08:00:00	2.725	30	no	no
R228	17	08:00:00	9.76667	30	yes	yes
R228	24	08:00:00	7.725	30	no	yes
R228	38	08:00:00	8.85	30	yes	yes
R230	3	08:00:00	7.81667	8	no	no
R230	10	08:00:00	6.59167	8	no	no
R230	17	08:00:00	7.36667	8	no	no
R230	24	08:00:00	7.5	8	no	no
R231	4	08:00:00	6.975	10	no	no
R231	6	08:00:00	6.975	10	no	no
R231	7	08:00:00	7.48333	10	no	no
R231	11	08:00:00	9.05	10	yes	yes
R231	13	08:00:00	9.89167	10	yes	yes
R231	14	08:00:00	9.99167	10	yes	yes
R231	18	08:00:00	9.075	10	yes	yes
R231	20	08:00:00	7.825	10	no	no
R231	21	08:00:00	6.74167	10	no	no
R231	25	08:00:00	8.74167	10	yes	yes
R231	27	08:00:00	6.925	10	no	no
R231	28	08:00:00	8.20833	10	yes	yes
R231	32	08:00:00	7.11667	10	no	no
R231	34	08:00:00	8.075	10	yes	yes
R231	35	08:00:00	8.08333	10	yes	yes
R231	39	08:00:00	8.08333	10	yes	yes
R231	41	08:00:00	7.74167	10	no	no
R231	42	08:00:00	7.65	10	no	no
R232	5	08:00:00	7.475	30	no	no
R232	6	08:00:00	7.81667	30	no	yes
R232	12	08:00:00	6.475	30	no	no
R232	13	08:00:00	8.51667	30	yes	yes
R232	19	08:00:00	8.8	30	yes	yes
R232	20	08:00:00	8.00833	30	yes	yes
R232	26	08:00:00	8.04167	30	yes	yes
R232	27	08:00:00	9.48333	30	yes	yes
R232	33	08:00:00	8.15	30	yes	yes
R232	34	08:00:00	9.44167	30	yes	yes
R232	40	08:00:00	9.29167	30	yes	yes
R232	41	08:00:00	8.18333	30	yes	yes
R235	6	08:00:00	8.91667	20	yes	yes
R235	13	08:00:00	8.94167	20	yes	yes
R235	20	08:00:00	8.875	20	yes	yes
R235	27	08:00:00	8.93333	20	yes	yes
R235	34	08:00:00	8.56667	20	yes	yes
R235	41	08:00:00	8.93333	20	yes	yes
R238	3	08:00:00	6.50833	90	no	yes
R238	10	08:00:00	7.5	90	no	yes
R238	17	08:00:00	10.6	90	yes	yes
R238	24	08:00:00	7.89167	90	no	yes
R238	38	08:00:00	6.13333	90	no	no
R239	3	08:00:00	6.49167	45	no	no
R239	10	08:00:00	6.5	45	no	no
R239	17	08:00:00	6.41667	45	no	no
R239	24	08:00:00	6.49167	45	no	no
R239	38	08:00:00	6.35833	45	no	no
R241	5	08:00:00	5.69167	60	no	no
R241	6	08:00:00	5.95833	60	no	no
R241	12	08:00:00	4.86667	60	no	no
R241	13	08:00:00	8.325	60	yes	yes
R241	19	08:00:00	5.825	60	no	no
R241	20	08:00:00	5.80833	60	no	no
R241	26	08:00:00	5.78333	60	no	no
R241	27	08:00:00	6.35	60	no	no
R241	33	08:00:00	5.74167	60	no	no
R241	34	08:00:00	5.725	60	no	no
R241	40	08:00:00	5.74167	60	no	no
R241	41	08:00:00	8.01667	60	yes	yes
R003	3	09:00:00	10.8333	10	yes	yes
R003	10	09:00:00	8.48333	10	no	no
R003	17	09:00:00	10.5667	10	yes	yes
R003	31	09:00:00	9.24167	10	yes	yes
R003	38	09:00:00	8.90833	10	no	yes
R006	10	09:00:00	8.70833	20	no	yes
R006	14	09:00:00	9.875	20	yes	yes
R006	17	09:00:00	7.56667	20	no	no
R006	21	09:00:00	7.89167	20	no	no
R006	24	09:00:00	7.65833	20	no	no
R006	28	09:00:00	8.10833	20	no	no
R006	31	09:00:00	8.55833	20	no	no
R006	35	09:00:00	7.03333	20	no	no
R006	38	09:00:00	6.38333	20	no	no
R006	42	09:00:00	9.45	20	yes	yes
R013	26	09:00:00	1.13333	15	no	no
R013	27	09:00:00	8.225	15	no	no
R013	33	09:00:00	9.89167	15	yes	yes
R013	34	09:00:00	7.81667	15	no	no
R013	40	09:00:00	13.6833	15	yes	yes
R013	41	09:00:00	8.825	15	no	yes
R024	25	09:00:00	6.06667	5	no	no
R024	28	09:00:00	6.21667	5	no	no
R024	32	09:00:00	8.69167	5	no	no
R024	35	09:00:00	6.60833	5	no	no
R024	39	09:00:00	7.19167	5	no	no
R024	42	09:00:00	6.98333	5	no	no
R025	6	09:00:00	7.94167	20	no	no
R025	13	09:00:00	8.025	20	no	no
R025	20	09:00:00	8.06667	20	no	no
R025	27	09:00:00	8.025	20	no	no
R025	34	09:00:00	13.075	20	yes	yes
R025	41	09:00:00	8.19167	20	no	no
R029	5	09:00:00	7	60	no	no
R029	6	09:00:00	7	60	no	no
R029	12	09:00:00	7.90833	60	no	no
R029	13	09:00:00	7.475	60	no	no
R029	19	09:00:00	8.31667	60	no	yes
R029	20	09:00:00	7.31667	60	no	no
R029	26	09:00:00	9.6	60	yes	yes
R029	27	09:00:00	7.46667	60	no	no
R029	33	09:00:00	8.23333	60	no	yes
R029	34	09:00:00	7.31667	60	no	no
R029	40	09:00:00	7.98333	60	no	no
R029	41	09:00:00	8.69167	60	no	yes
R045	13	09:00:00	6.51667	60	no	no
R045	20	09:00:00	6.93333	60	no	no
R045	27	09:00:00	6.81667	60	no	no
R045	34	09:00:00	6.86667	60	no	no
R045	41	09:00:00	5.95	60	no	no
R050	25	09:00:00	5.65	50	no	no
R050	32	09:00:00	8.175	50	no	yes
R050	39	09:00:00	7	50	no	no
R051	5	09:00:00	6.96667	50	no	no
R051	6	09:00:00	6.94167	50	no	no
R051	12	09:00:00	7.55833	50	no	no
R051	13	09:00:00	6.76667	50	no	no
R051	19	09:00:00	6.975	50	no	no
R051	20	09:00:00	5.68333	50	no	no
R051	26	09:00:00	7.46667	50	no	no
R051	27	09:00:00	8.70833	50	no	yes
R051	33	09:00:00	7.18333	50	no	no
R051	34	09:00:00	7.60833	50	no	no
R051	40	09:00:00	7.75	50	no	no
R051	41	09:00:00	7.64167	50	no	no
R052	5	09:00:00	7.28333	40	no	no
R052	12	09:00:00	7.11667	40	no	no
R052	19	09:00:00	6.925	40	no	no
R052	26	09:00:00	6.96667	40	no	no
R052	33	09:00:00	7.24167	40	no	no
R052	40	09:00:00	7.09167	40	no	no
R057	11	09:00:00	7.83333	15	no	no
R057	12	09:00:00	7.76667	15	no	no
R057	18	09:00:00	7.325	15	no	no
R057	19	09:00:00	7.66667	15	no	no
R057	25	09:00:00	7.30833	15	no	no
R057	26	09:00:00	7.84167	15	no	no
R057	27	09:00:00	8.15	15	no	no
R057	32	09:00:00	8.43333	15	no	no
R057	33	09:00:00	11.4417	15	yes	yes
R057	34	09:00:00	7	15	no	no
R057	39	09:00:00	7.79167	15	no	no
R057	40	09:00:00	7.11667	15	no	no
R057	41	09:00:00	8.70833	15	no	no
R060	12	09:00:00	7.825	15	no	no
R060	19	09:00:00	7.78333	15	no	no
R060	26	09:00:00	6.15833	15	no	no
R060	33	09:00:00	8.14167	15	no	no
R060	40	09:00:00	6.00833	15	no	no
R067	3	09:00:00	7.23333	60	no	no
R067	10	09:00:00	7.1	60	no	no
R067	24	09:00:00	7.575	60	no	no
R067	31	09:00:00	7.375	60	no	no
R069	6	09:00:00	6.96667	20	no	no
R069	13	09:00:00	8.25	20	no	no
R069	20	09:00:00	7.78333	20	no	no
R069	27	09:00:00	8.375	20	no	no
R069	34	09:00:00	7.9	20	no	no
R069	41	09:00:00	8.34167	20	no	no
R073	3	09:00:00	7.125	5	no	no
R073	6	09:00:00	7.425	5	no	no
R073	10	09:00:00	6.45833	5	no	no
R073	13	09:00:00	7.79167	5	no	no
R073	17	09:00:00	8.14167	5	no	no
R073	20	09:00:00	7.925	5	no	no
R073	27	09:00:00	6.375	5	no	no
R073	31	09:00:00	5.19167	5	no	no
R073	34	09:00:00	6.44167	5	no	no
R073	38	09:00:00	8.24167	5	no	no
R073	41	09:00:00	6.9	5	no	no
R074	3	09:00:00	8.1	5	no	no
R074	6	09:00:00	7.75833	5	no	no
R074	17	09:00:00	8.20833	5	no	no
R074	20	09:00:00	9.96667	5	yes	yes
R074	24	09:00:00	8.24167	5	no	no
R074	27	09:00:00	8	5	no	no
R074	31	09:00:00	8.10833	5	no	no
R074	34	09:00:00	7.49167	5	no	no
R074	38	09:00:00	8.50833	5	no	no
R074	41	09:00:00	8.29167	5	no	no
R075	4	09:00:00	7.16667	60	no	no
R075	18	09:00:00	5.025	60	no	no
R075	25	09:00:00	6.94167	60	no	no
R075	32	09:00:00	6.65	60	no	no
R075	39	09:00:00	6.15	60	no	no
R076	12	09:00:00	7.54167	10	no	no
R076	19	09:00:00	6.6	10	no	no
R076	26	09:00:00	7.24167	10	no	no
R076	33	09:00:00	6.95	10	no	no
R076	40	09:00:00	6.98333	10	no	no
R077	4	09:00:00	7.71667	20	no	no
R077	6	09:00:00	7.55833	20	no	no
R077	7	09:00:00	8.025	20	no	no
R077	11	09:00:00	7.64167	20	no	no
R077	13	09:00:00	8.325	20	no	no
R077	14	09:00:00	10.625	20	yes	yes
R077	18	09:00:00	8.03333	20	no	no
R077	20	09:00:00	7.89167	20	no	no
R077	21	09:00:00	7.45833	20	no	no
R077	25	09:00:00	7.81667	20	no	no
R077	27	09:00:00	8.08333	20	no	no
R077	28	09:00:00	11.5333	20	yes	yes
R077	32	09:00:00	7.99167	20	no	no
R077	34	09:00:00	7.70833	20	no	no
R077	35	09:00:00	11.2167	20	yes	yes
R077	39	09:00:00	7.9	20	no	no
R077	41	09:00:00	9	20	no	yes
R077	42	09:00:00	9.98333	20	yes	yes
R081	5	09:00:00	7.825	10	no	no
R081	19	09:00:00	8.15833	10	no	no
R081	33	09:00:00	7.15	10	no	no
R082	3	09:00:00	7.50833	10	no	no
R082	5	09:00:00	8.75	10	no	no
R082	10	09:00:00	8.28333	10	no	no
R082	12	09:00:00	8.40833	10	no	no
R082	17	09:00:00	7.13333	10	no	no
R082	19	09:00:00	8.71667	10	no	no
R082	24	09:00:00	8.7	10	no	no
R082	26	09:00:00	8.34167	10	no	no
R082	31	09:00:00	8.55	10	no	no
R082	33	09:00:00	8.23333	10	no	no
R082	38	09:00:00	8.30833	10	no	no
R083	6	09:00:00	8.41667	60	no	yes
R083	13	09:00:00	6.98333	60	no	no
R083	20	09:00:00	8.26667	60	no	yes
R083	27	09:00:00	8.05	60	no	yes
R083	34	09:00:00	8.14167	60	no	yes
R083	41	09:00:00	7.08333	60	no	no
R085	13	09:00:00	9.075	5	yes	yes
R085	27	09:00:00	11.2	5	yes	yes
R085	41	09:00:00	7.9	5	no	no
R088	3	09:00:00	13.7417	8	yes	yes
R088	10	09:00:00	12.1667	8	yes	yes
R088	17	09:00:00	8.5	8	no	no
R088	24	09:00:00	14.325	8	yes	yes
R088	31	09:00:00	14.8083	8	yes	yes
R088	38	09:00:00	8.4	8	no	no
R097	3	09:00:00	6.675	10	no	no
R097	5	09:00:00	7.49167	10	no	no
R097	7	09:00:00	7.75	10	no	no
R097	10	09:00:00	7.8	10	no	no
R097	12	09:00:00	6.95	10	no	no
R097	14	09:00:00	6.83333	10	no	no
R097	17	09:00:00	7.95833	10	no	no
R097	19	09:00:00	8.00833	10	no	no
R097	21	09:00:00	7.95833	10	no	no
R097	24	09:00:00	7.7	10	no	no
R097	26	09:00:00	7.98333	10	no	no
R097	28	09:00:00	7.44167	10	no	no
R097	31	09:00:00	7.5	10	no	no
R097	33	09:00:00	8.61667	10	no	no
R097	35	09:00:00	8.18333	10	no	no
R097	38	09:00:00	7.99167	10	no	no
R097	40	09:00:00	7.16667	10	no	no
R097	42	09:00:00	7.21667	10	no	no
R105	3	09:00:00	6.325	60	no	no
R105	17	09:00:00	7.31667	60	no	no
R107	3	09:00:00	10.075	90	yes	yes
R107	6	09:00:00	10.4333	90	yes	yes
R107	7	09:00:00	6.85833	90	no	no
R107	10	09:00:00	10.4583	90	yes	yes
R107	13	09:00:00	7.675	90	no	yes
R107	14	09:00:00	6.86667	90	no	no
R107	17	09:00:00	9.21667	90	yes	yes
R107	20	09:00:00	8.775	90	no	yes
R107	21	09:00:00	6.81667	90	no	no
R107	24	09:00:00	9.1	90	yes	yes
R107	27	09:00:00	7.39167	90	no	no
R107	28	09:00:00	6.94167	90	no	no
R107	31	09:00:00	9.25	90	yes	yes
R107	34	09:00:00	6.65833	90	no	no
R107	35	09:00:00	6.975	90	no	no
R107	38	09:00:00	9.325	90	yes	yes
R107	41	09:00:00	6.93333	90	no	no
R107	42	09:00:00	6.99167	90	no	no
R110	7	09:00:00	7.75	12	no	no
R110	14	09:00:00	7.44167	12	no	no
R110	21	09:00:00	7.51667	12	no	no
R110	28	09:00:00	7.91667	12	no	no
R110	35	09:00:00	7.75833	12	no	no
R110	42	09:00:00	8.475	12	no	no
R119	3	09:00:00	7.19167	25	no	no
R119	5	09:00:00	7.74167	25	no	no
R119	10	09:00:00	6.76667	25	no	no
R119	12	09:00:00	7.25	25	no	no
R119	17	09:00:00	6.74167	25	no	no
R119	24	09:00:00	7.28333	25	no	no
R119	26	09:00:00	7.76667	25	no	no
R119	31	09:00:00	6.80833	25	no	no
R119	33	09:00:00	8.94167	25	no	yes
R119	38	09:00:00	7.75	25	no	no
R119	40	09:00:00	7.05833	25	no	no
R124	7	09:00:00	6.98333	90	no	no
R124	14	09:00:00	7.44167	90	no	no
R124	21	09:00:00	7.48333	90	no	no
R124	28	09:00:00	7.325	90	no	no
R124	35	09:00:00	7.30833	90	no	no
R124	42	09:00:00	7.43333	90	no	no
R128	5	09:00:00	7.05	60	no	no
R128	12	09:00:00	7.95833	60	no	no
R128	19	09:00:00	7.49167	60	no	no
R128	26	09:00:00	6.6	60	no	no
R128	33	09:00:00	7.99167	60	no	no
R128	40	09:00:00	8.025	60	no	yes
R129	7	09:00:00	7.58333	30	no	no
R129	14	09:00:00	7.69167	30	no	no
R129	21	09:00:00	7.63333	30	no	no
R129	28	09:00:00	7.84167	30	no	no
R129	35	09:00:00	7.83333	30	no	no
R129	42	09:00:00	7.74167	30	no	no
R130	11	09:00:00	8.46667	20	no	no
R130	12	09:00:00	9.24167	20	yes	yes
R130	18	09:00:00	11.3417	20	yes	yes
R130	19	09:00:00	9.775	20	yes	yes
R130	21	09:00:00	8.4	20	no	no
R130	25	09:00:00	9.225	20	yes	yes
R130	26	09:00:00	8.98333	20	no	yes
R130	32	09:00:00	7.96667	20	no	no
R130	33	09:00:00	8.19167	20	no	no
R130	39	09:00:00	7.85833	20	no	no
R130	40	09:00:00	8.13333	20	no	no
R132	3	09:00:00	6.99167	60	no	no
R132	10	09:00:00	8.34167	60	no	yes
R132	17	09:00:00	7.29167	60	no	no
R132	24	09:00:00	7	60	no	no
R132	31	09:00:00	7.46667	60	no	no
R132	38	09:00:00	7.24167	60	no	no
R139	6	09:00:00	10.8667	50	yes	yes
R139	13	09:00:00	7.35	50	no	no
R139	20	09:00:00	7.275	50	no	no
R139	27	09:00:00	7.66667	50	no	no
R139	34	09:00:00	8.04167	50	no	no
R139	41	09:00:00	7.48333	50	no	no
R144	6	09:00:00	7.49167	30	no	no
R144	13	09:00:00	10.1583	30	yes	yes
R144	20	09:00:00	7.18333	30	no	no
R144	27	09:00:00	7.525	30	no	no
R144	34	09:00:00	5.575	30	no	no
R144	41	09:00:00	5.81667	30	no	no
R145	6	09:00:00	8.5	40	no	yes
R145	13	09:00:00	10.175	40	yes	yes
R145	20	09:00:00	8.31667	40	no	no
R145	27	09:00:00	8.24167	40	no	no
R145	34	09:00:00	9	40	no	yes
R145	41	09:00:00	8.78333	40	no	yes
R153	7	09:00:00	10.825	30	yes	yes
R153	14	09:00:00	11.6917	30	yes	yes
R153	21	09:00:00	11.2583	30	yes	yes
R153	28	09:00:00	11.1	30	yes	yes
R153	35	09:00:00	11.3917	30	yes	yes
R153	42	09:00:00	7.48333	30	no	no
R156	3	09:00:00	6.65	70	no	no
R156	6	09:00:00	7.325	70	no	no
R156	10	09:00:00	7.51667	70	no	no
R156	13	09:00:00	7.11667	70	no	no
R156	17	09:00:00	7.28333	70	no	no
R156	20	09:00:00	7.325	70	no	no
R156	24	09:00:00	12.0583	70	yes	yes
R156	27	09:00:00	7.33333	70	no	no
R156	34	09:00:00	7.38333	70	no	no
R156	38	09:00:00	12.4417	70	yes	yes
R156	41	09:00:00	7.33333	70	no	no
R161	4	09:00:00	7.70833	20	no	no
R161	11	09:00:00	7.30833	20	no	no
R161	18	09:00:00	7.35	20	no	no
R161	25	09:00:00	7.8	20	no	no
R161	32	09:00:00	6.93333	20	no	no
R161	39	09:00:00	10.2167	20	yes	yes
R164	4	09:00:00	8.85833	30	no	yes
R164	7	09:00:00	7.63333	30	no	no
R164	11	09:00:00	7.69167	30	no	no
R164	14	09:00:00	7.13333	30	no	no
R164	18	09:00:00	8.325	30	no	no
R164	21	09:00:00	8.05833	30	no	no
R164	25	09:00:00	8.9	30	no	yes
R164	28	09:00:00	9.625	30	yes	yes
R164	32	09:00:00	8.05833	30	no	no
R164	35	09:00:00	8.28333	30	no	no
R164	39	09:00:00	7.88333	30	no	no
R164	42	09:00:00	8.075	30	no	no
R167	5	09:00:00	6.625	50	no	no
R167	6	09:00:00	5.44167	50	no	no
R167	19	09:00:00	4.96667	50	no	no
R167	20	09:00:00	4.91667	50	no	no
R167	26	09:00:00	5.375	50	no	no
R167	27	09:00:00	6.4	50	no	no
R167	33	09:00:00	6.36667	50	no	no
R167	34	09:00:00	5.95833	50	no	no
R167	40	09:00:00	6.25833	50	no	no
R167	41	09:00:00	6.86667	50	no	no
R168	7	09:00:00	8.68333	20	no	yes
R168	14	09:00:00	7.075	20	no	no
R168	21	09:00:00	8.89167	20	no	yes
R168	28	09:00:00	8.175	20	no	no
R168	35	09:00:00	7.175	20	no	no
R168	42	09:00:00	7.15	20	no	no
R169	6	09:00:00	6.74167	30	no	no
R169	20	09:00:00	7.41667	30	no	no
R169	34	09:00:00	7.89167	30	no	no
R180	3	09:00:00	7.86667	15	no	no
R180	10	09:00:00	7.35	15	no	no
R180	17	09:00:00	7.825	15	no	no
R180	24	09:00:00	7.74167	15	no	no
R180	38	09:00:00	7.95833	15	no	no
R182	4	09:00:00	9.91667	30	yes	yes
R182	7	09:00:00	8.20833	30	no	no
R182	11	09:00:00	8.85	30	no	yes
R182	13	09:00:00	10.4917	30	yes	yes
R182	14	09:00:00	8.50833	30	no	yes
R182	18	09:00:00	8.60833	30	no	yes
R182	20	09:00:00	13.825	30	yes	yes
R182	21	09:00:00	7.78333	30	no	no
R182	25	09:00:00	8.475	30	no	no
R182	27	09:00:00	9.26667	30	yes	yes
R182	28	09:00:00	8.475	30	no	no
R182	32	09:00:00	7.90833	30	no	no
R182	34	09:00:00	11.1417	30	yes	yes
R182	35	09:00:00	10.5833	30	yes	yes
R182	39	09:00:00	7.86667	30	no	no
R182	41	09:00:00	10.8083	30	yes	yes
R182	42	09:00:00	8.91667	30	no	yes
R190	7	09:00:00	10.2583	30	yes	yes
R190	14	09:00:00	8.425	30	no	no
R190	21	09:00:00	8.88333	30	no	yes
R190	28	09:00:00	9.35	30	yes	yes
R190	35	09:00:00	9.24167	30	yes	yes
R190	42	09:00:00	10.2583	30	yes	yes
R191	5	09:00:00	9.14167	90	yes	yes
R191	12	09:00:00	12.4167	90	yes	yes
R191	19	09:00:00	10.0833	90	yes	yes
R191	26	09:00:00	10.3083	90	yes	yes
R191	33	09:00:00	10.3333	90	yes	yes
R191	40	09:00:00	10.1583	90	yes	yes
R197	6	09:00:00	9.725	90	yes	yes
R197	17	09:00:00	7.24167	90	no	no
R197	18	09:00:00	11.2083	90	yes	yes
R197	19	09:00:00	9.66667	90	yes	yes
R197	21	09:00:00	7.46667	90	no	no
R197	34	09:00:00	7.5	90	no	no
R197	38	09:00:00	8.30833	90	no	yes
R197	39	09:00:00	12.2083	90	yes	yes
R197	40	09:00:00	7.24167	90	no	no
R197	41	09:00:00	10.6667	90	yes	yes
R197	42	09:00:00	8.38333	90	no	yes
R199	17	09:00:00	6.84167	40	no	no
R199	24	09:00:00	6.80833	40	no	no
R199	25	09:00:00	6.93333	40	no	no
R199	26	09:00:00	6.01667	40	no	no
R199	33	09:00:00	5.975	40	no	no
R199	34	09:00:00	6.49167	40	no	no
R199	38	09:00:00	6.45	40	no	no
R204	3	09:00:00	7.15	45	no	no
R204	26	09:00:00	8.94167	45	no	yes
R204	27	09:00:00	9	45	no	yes
R208	3	09:00:00	8.13333	30	no	no
R208	10	09:00:00	8.06667	30	no	no
R208	17	09:00:00	8.53333	30	no	yes
R208	24	09:00:00	8.49167	30	no	no
R208	38	09:00:00	7.675	30	no	no
R212	6	09:00:00	5.99167	70	no	no
R212	13	09:00:00	9.5	70	yes	yes
R212	20	09:00:00	10.9083	70	yes	yes
R212	27	09:00:00	10.1583	70	yes	yes
R212	34	09:00:00	8.925	70	no	yes
R212	41	09:00:00	7.5	70	no	no
R214	10	09:00:00	6.9	90	no	no
R214	11	09:00:00	4	90	no	no
R214	17	09:00:00	8.55	90	no	yes
R214	18	09:00:00	7.70833	90	no	yes
R214	24	09:00:00	6.59167	90	no	no
R214	25	09:00:00	6.975	90	no	no
R214	32	09:00:00	6.975	90	no	no
R214	38	09:00:00	8.01667	90	no	yes
R214	39	09:00:00	7.78333	90	no	yes
R215	4	09:00:00	7.08333	65	no	no
R215	7	09:00:00	6.375	65	no	no
R215	14	09:00:00	6.91667	65	no	no
R215	18	09:00:00	7.15833	65	no	no
R215	21	09:00:00	7	65	no	no
R215	32	09:00:00	7.2	65	no	no
R215	35	09:00:00	7.24167	65	no	no
R215	42	09:00:00	8.25	65	no	yes
R225	4	09:00:00	9.15833	60	yes	yes
R225	11	09:00:00	8.85	60	no	yes
R225	18	09:00:00	8.5	60	no	yes
R225	25	09:00:00	9.90833	60	yes	yes
R225	32	09:00:00	10.4583	60	yes	yes
R225	39	09:00:00	8.325	60	no	yes
R228	5	09:00:00	13.6417	30	yes	yes
R228	6	09:00:00	13.5833	30	yes	yes
R228	13	09:00:00	6.94167	30	no	no
R228	18	09:00:00	4.975	30	no	no
R228	19	09:00:00	2.85833	30	no	no
R228	20	09:00:00	7.88333	30	no	no
R228	25	09:00:00	6.13333	30	no	no
R228	26	09:00:00	7.76667	30	no	no
R228	27	09:00:00	6.64167	30	no	no
R228	32	09:00:00	6.99167	30	no	no
R228	34	09:00:00	10.55	30	yes	yes
R228	39	09:00:00	10.0583	30	yes	yes
R228	40	09:00:00	9.83333	30	yes	yes
R228	41	09:00:00	11.825	30	yes	yes
R231	3	09:00:00	7.6	10	no	no
R231	5	09:00:00	8.175	10	no	no
R231	10	09:00:00	7.475	10	no	no
R231	12	09:00:00	7.89167	10	no	no
R231	17	09:00:00	8.19167	10	no	no
R231	19	09:00:00	7.78333	10	no	no
R231	24	09:00:00	8.94167	10	no	yes
R231	26	09:00:00	7.13333	10	no	no
R231	33	09:00:00	8.35833	10	no	no
R231	38	09:00:00	8.16667	10	no	no
R231	40	09:00:00	8.64167	10	no	no
R236	6	09:00:00	8.98333	25	no	yes
R236	7	09:00:00	8.93333	25	no	yes
R236	13	09:00:00	7.9	25	no	no
R236	14	09:00:00	9	25	no	yes
R236	20	09:00:00	8.99167	25	no	yes
R236	21	09:00:00	8.99167	25	no	yes
R236	27	09:00:00	8.91667	25	no	yes
R236	28	09:00:00	9	25	no	yes
R236	34	09:00:00	8.99167	25	no	yes
R236	35	09:00:00	8.825	25	no	yes
R236	41	09:00:00	8.89167	25	no	yes
R236	42	09:00:00	8.45	25	no	no
R237	6	09:00:00	7.975	10	no	no
R237	20	09:00:00	7.85	10	no	no
R237	34	09:00:00	7.73333	10	no	no
R001	3	10:00:00	7.85833	10	no	no
R001	7	10:00:00	8.33333	10	no	no
R001	14	10:00:00	8.60833	10	no	no
R001	17	10:00:00	7.86667	10	no	no
R001	21	10:00:00	8.59167	10	no	no
R001	28	10:00:00	9.15833	10	no	no
R001	31	10:00:00	6.34167	10	no	no
R001	35	10:00:00	9.075	10	no	no
R001	42	10:00:00	8.78333	10	no	no
R003	5	10:00:00	9.15833	10	no	no
R003	19	10:00:00	8.2	10	no	no
R005	5	10:00:00	7.45833	60	no	no
R005	19	10:00:00	8.95	60	no	no
R005	33	10:00:00	8.09167	60	no	no
R006	12	10:00:00	9.46667	20	no	no
R006	19	10:00:00	8	20	no	no
R006	26	10:00:00	8.99167	20	no	no
R006	33	10:00:00	9.24167	20	no	no
R006	40	10:00:00	8.275	20	no	no
R007	3	10:00:00	8.43333	5	no	no
R007	4	10:00:00	8.575	5	no	no
R007	6	10:00:00	8.44167	5	no	no
R007	10	10:00:00	8.775	5	no	no
R007	11	10:00:00	7.725	5	no	no
R007	13	10:00:00	8.375	5	no	no
R007	17	10:00:00	7.25	5	no	no
R007	18	10:00:00	7.15833	5	no	no
R007	20	10:00:00	8.5	5	no	no
R007	24	10:00:00	7.03333	5	no	no
R007	25	10:00:00	7.03333	5	no	no
R007	27	10:00:00	7.625	5	no	no
R007	31	10:00:00	7.53333	5	no	no
R007	32	10:00:00	6.675	5	no	no
R007	34	10:00:00	7.775	5	no	no
R007	38	10:00:00	6.94167	5	no	no
R007	39	10:00:00	8.875	5	no	no
R007	41	10:00:00	8.00833	5	no	no
R008	31	10:00:00	7.91667	80	no	no
R008	34	10:00:00	7.89167	80	no	no
R010	3	10:00:00	7.98333	90	no	no
R010	7	10:00:00	7.66667	90	no	no
R010	10	10:00:00	7.43333	90	no	no
R010	17	10:00:00	7.43333	90	no	no
R010	21	10:00:00	7.45833	90	no	no
R010	24	10:00:00	7.49167	90	no	no
R010	31	10:00:00	8.08333	90	no	no
R010	35	10:00:00	7.475	90	no	no
R010	38	10:00:00	9.475	90	no	yes
R011	4	10:00:00	6.36667	90	no	no
R011	7	10:00:00	6.75833	90	no	no
R011	10	10:00:00	6.86667	90	no	no
R011	11	10:00:00	6.84167	90	no	no
R011	14	10:00:00	7.025	90	no	no
R011	24	10:00:00	6.35833	90	no	no
R011	25	10:00:00	7.25	90	no	no
R011	28	10:00:00	10.0833	90	yes	yes
R011	32	10:00:00	12.3583	90	yes	yes
R011	35	10:00:00	13.35	90	yes	yes
R011	38	10:00:00	6.76667	90	no	no
R011	39	10:00:00	9.7	90	no	yes
R011	42	10:00:00	10.2917	90	yes	yes
R012	13	10:00:00	8.725	20	no	no
R012	20	10:00:00	6.3	20	no	no
R012	25	10:00:00	8.74167	20	no	no
R012	27	10:00:00	6.70833	20	no	no
R012	28	10:00:00	8.55	20	no	no
R012	31	10:00:00	9.90833	20	no	yes
R012	32	10:00:00	8.29167	20	no	no
R012	34	10:00:00	6.45833	20	no	no
R012	35	10:00:00	8.01667	20	no	no
R012	38	10:00:00	6.7	20	no	no
R012	39	10:00:00	7.4	20	no	no
R012	41	10:00:00	6.98333	20	no	no
R012	42	10:00:00	8.56667	20	no	no
R013	24	10:00:00	9.63333	15	no	no
R013	29	10:00:00	11.5167	15	yes	yes
R013	31	10:00:00	10.325	15	yes	yes
R013	36	10:00:00	13.5583	15	yes	yes
R013	38	10:00:00	10.3583	15	yes	yes
R014	10	10:00:00	8.56667	30	no	no
R014	11	10:00:00	7.88333	30	no	no
R014	17	10:00:00	8.55	30	no	no
R014	21	10:00:00	8.36667	30	no	no
R014	31	10:00:00	8.51667	30	no	no
R014	35	10:00:00	7.5	30	no	no
R014	38	10:00:00	9.175	30	no	no
R014	39	10:00:00	7.8	30	no	no
R017	4	10:00:00	8.99167	20	no	no
R017	7	10:00:00	9.15	20	no	no
R017	14	10:00:00	9.16667	20	no	no
R017	18	10:00:00	9.04167	20	no	no
R017	21	10:00:00	9.25	20	no	no
R017	28	10:00:00	8.825	20	no	no
R017	32	10:00:00	9.375	20	no	no
R017	35	10:00:00	9.40833	20	no	no
R017	42	10:00:00	9.40833	20	no	no
R020	12	10:00:00	8.20833	20	no	no
R020	19	10:00:00	7.36667	20	no	no
R020	26	10:00:00	7.45	20	no	no
R020	33	10:00:00	9.29167	20	no	no
R020	35	10:00:00	6.26667	20	no	no
R020	40	10:00:00	7.35833	20	no	no
R021	10	10:00:00	7.55	15	no	no
R021	11	10:00:00	6.83333	15	no	no
R021	13	10:00:00	6.70833	15	no	no
R021	17	10:00:00	7.925	15	no	no
R021	18	10:00:00	7.15	15	no	no
R021	20	10:00:00	8.63333	15	no	no
R021	24	10:00:00	8.00833	15	no	no
R021	25	10:00:00	7.15	15	no	no
R021	27	10:00:00	6.95833	15	no	no
R021	28	10:00:00	7.21667	15	no	no
R021	31	10:00:00	10.4417	15	yes	yes
R021	32	10:00:00	10.5083	15	yes	yes
R021	34	10:00:00	10.325	15	yes	yes
R021	35	10:00:00	7.44167	15	no	no
R021	38	10:00:00	7.10833	15	no	no
R021	39	10:00:00	9.90833	15	no	yes
R021	41	10:00:00	8.76667	15	no	no
R021	42	10:00:00	9.75	15	no	no
R026	5	10:00:00	8.74167	30	no	no
R026	7	10:00:00	8.99167	30	no	no
R026	12	10:00:00	9.45	30	no	no
R026	14	10:00:00	8.35	30	no	no
R026	19	10:00:00	8.425	30	no	no
R026	21	10:00:00	11.4833	30	yes	yes
R026	26	10:00:00	9.58333	30	no	yes
R026	28	10:00:00	6.59167	30	no	no
R026	33	10:00:00	11.1667	30	yes	yes
R026	35	10:00:00	9.49167	30	no	no
R026	40	10:00:00	8	30	no	no
R026	42	10:00:00	9.25833	30	no	no
R027	10	10:00:00	7.75	45	no	no
R027	17	10:00:00	8.65833	45	no	no
R027	24	10:00:00	8.4	45	no	no
R027	31	10:00:00	9.05	45	no	no
R027	38	10:00:00	8.70833	45	no	no
R029	7	10:00:00	8.34167	60	no	no
R029	14	10:00:00	7.75833	60	no	no
R029	21	10:00:00	7.85833	60	no	no
R029	28	10:00:00	8.25833	60	no	no
R029	35	10:00:00	8.49167	60	no	no
R029	42	10:00:00	8.45	60	no	no
R032	11	10:00:00	7.45833	60	no	no
R032	13	10:00:00	7.86667	60	no	no
R032	18	10:00:00	6.2	60	no	no
R032	20	10:00:00	5.99167	60	no	no
R032	27	10:00:00	7.04167	60	no	no
R032	32	10:00:00	7.49167	60	no	no
R032	34	10:00:00	6.41667	60	no	no
R032	41	10:00:00	6.46667	60	no	no
R033	10	10:00:00	8.45833	45	no	no
R033	11	10:00:00	8.49167	45	no	no
R033	13	10:00:00	8.34167	45	no	no
R033	17	10:00:00	8.43333	45	no	no
R033	18	10:00:00	8.575	45	no	no
R033	20	10:00:00	8.45	45	no	no
R033	24	10:00:00	8.49167	45	no	no
R033	25	10:00:00	8.5	45	no	no
R033	31	10:00:00	10.6	45	yes	yes
R033	32	10:00:00	9.41667	45	no	yes
R033	34	10:00:00	8.49167	45	no	no
R033	38	10:00:00	8.49167	45	no	no
R033	39	10:00:00	8.35833	45	no	no
R034	10	10:00:00	8.15	50	no	no
R034	17	10:00:00	8.09167	50	no	no
R034	24	10:00:00	8.24167	50	no	no
R034	25	10:00:00	8.075	50	no	no
R034	28	10:00:00	7.925	50	no	no
R034	31	10:00:00	7.81667	50	no	no
R034	32	10:00:00	10.8583	50	yes	yes
R034	35	10:00:00	7.75	50	no	no
R034	38	10:00:00	7.48333	50	no	no
R034	39	10:00:00	7.85833	50	no	no
R034	42	10:00:00	7.63333	50	no	no
R035	13	10:00:00	4.98333	30	no	no
R035	20	10:00:00	4.725	30	no	no
R035	27	10:00:00	5.79167	30	no	no
R035	34	10:00:00	4.99167	30	no	no
R035	41	10:00:00	4.925	30	no	no
R036	4	10:00:00	7.89167	20	no	no
R036	11	10:00:00	8.45	20	no	no
R036	18	10:00:00	7.88333	20	no	no
R036	25	10:00:00	8.08333	20	no	no
R036	32	10:00:00	9.04167	20	no	no
R036	39	10:00:00	11.7583	20	yes	yes
R038	25	10:00:00	6.55	20	no	no
R038	28	10:00:00	9.825	20	no	yes
R038	31	10:00:00	6.74167	20	no	no
R038	32	10:00:00	8.60833	20	no	no
R038	35	10:00:00	8.25	20	no	no
R038	39	10:00:00	6.69167	20	no	no
R038	42	10:00:00	7.5	20	no	no
R040	11	10:00:00	7.025	45	no	no
R040	13	10:00:00	8.225	45	no	no
R040	18	10:00:00	8.24167	45	no	no
R040	20	10:00:00	8.24167	45	no	no
R040	25	10:00:00	7.425	45	no	no
R040	27	10:00:00	8.23333	45	no	no
R040	32	10:00:00	4.95833	45	no	no
R040	34	10:00:00	7.83333	45	no	no
R040	39	10:00:00	5.99167	45	no	no
R040	41	10:00:00	8.41667	45	no	no
R041	10	10:00:00	5.75	90	no	no
R041	11	10:00:00	8.025	90	no	no
R041	13	10:00:00	7.45	90	no	no
R041	17	10:00:00	7.56667	90	no	no
R041	18	10:00:00	7.54167	90	no	no
R041	20	10:00:00	7.59167	90	no	no
R041	24	10:00:00	7.68333	90	no	no
R041	25	10:00:00	7.64167	90	no	no
R041	27	10:00:00	7.81667	90	no	no
R041	31	10:00:00	7.98333	90	no	no
R041	32	10:00:00	9.05833	90	no	yes
R041	34	10:00:00	7.04167	90	no	no
R041	35	10:00:00	7.65	90	no	no
R041	38	10:00:00	7.50833	90	no	no
R041	39	10:00:00	7.85833	90	no	no
R041	41	10:00:00	7.775	90	no	no
R042	20	10:00:00	8.09167	45	no	no
R042	34	10:00:00	8.19167	45	no	no
R045	11	10:00:00	7.65	60	no	no
R045	18	10:00:00	5.75	60	no	no
R045	25	10:00:00	7.75	60	no	no
R045	32	10:00:00	8.03333	60	no	no
R045	39	10:00:00	6.10833	60	no	no
R046	3	10:00:00	8.99167	15	no	no
R046	6	10:00:00	8.375	15	no	no
R046	10	10:00:00	9.10833	15	no	no
R046	13	10:00:00	8.75	15	no	no
R046	17	10:00:00	8.1	15	no	no
R046	24	10:00:00	8.59167	15	no	no
R046	27	10:00:00	8.75833	15	no	no
R046	31	10:00:00	9.325	15	no	no
R046	34	10:00:00	10.125	15	yes	yes
R046	38	10:00:00	7.69167	15	no	no
R046	41	10:00:00	11.9417	15	yes	yes
R048	4	10:00:00	8.5	30	no	no
R048	7	10:00:00	8.75	30	no	no
R048	11	10:00:00	8.925	30	no	no
R048	14	10:00:00	7.99167	30	no	no
R048	18	10:00:00	8.06667	30	no	no
R048	21	10:00:00	9.5	30	no	no
R048	25	10:00:00	8.61667	30	no	no
R048	28	10:00:00	9.025	30	no	no
R048	32	10:00:00	8.45833	30	no	no
R048	35	10:00:00	8.59167	30	no	no
R048	39	10:00:00	8.95833	30	no	no
R048	42	10:00:00	8.04167	30	no	no
R050	12	10:00:00	6.45	50	no	no
R050	19	10:00:00	5.85	50	no	no
R050	26	10:00:00	5.475	50	no	no
R050	33	10:00:00	6.825	50	no	no
R050	40	10:00:00	6	50	no	no
R053	14	10:00:00	6.86667	90	no	no
R053	21	10:00:00	7.69167	90	no	no
R053	28	10:00:00	7.11667	90	no	no
R053	35	10:00:00	7.41667	90	no	no
R053	42	10:00:00	7.65833	90	no	no
R057	14	10:00:00	8.11667	15	no	no
R057	21	10:00:00	8.15833	15	no	no
R057	28	10:00:00	7.9	15	no	no
R057	35	10:00:00	8.84167	15	no	no
R059	3	10:00:00	8.675	10	no	no
R059	10	10:00:00	7.85833	10	no	no
R059	17	10:00:00	8.66667	10	no	no
R059	24	10:00:00	8.65833	10	no	no
R059	31	10:00:00	8.575	10	no	no
R059	38	10:00:00	8.54167	10	no	no
R060	13	10:00:00	8.50833	15	no	no
R060	20	10:00:00	8.00833	15	no	no
R060	27	10:00:00	8.01667	15	no	no
R060	34	10:00:00	7.56667	15	no	no
R060	41	10:00:00	6.85	15	no	no
R063	7	10:00:00	8.41667	20	no	no
R063	14	10:00:00	8.14167	20	no	no
R063	21	10:00:00	8.9	20	no	no
R063	35	10:00:00	7.53333	20	no	no
R063	42	10:00:00	8.775	20	no	no
R066	4	10:00:00	7.99167	35	no	no
R066	5	10:00:00	8.43333	35	no	no
R066	18	10:00:00	8.325	35	no	no
R066	19	10:00:00	7.93333	35	no	no
R066	32	10:00:00	8.98333	35	no	no
R066	33	10:00:00	8.475	35	no	no
R067	6	10:00:00	8.49167	60	no	no
R067	13	10:00:00	8.1	60	no	no
R067	27	10:00:00	8.45833	60	no	no
R067	34	10:00:00	7.43333	60	no	no
R067	41	10:00:00	8.84167	60	no	no
R068	4	10:00:00	8.94167	20	no	no
R068	7	10:00:00	9.275	20	no	no
R068	11	10:00:00	8.825	20	no	no
R068	14	10:00:00	9.75	20	no	yes
R068	18	10:00:00	8.85	20	no	no
R068	21	10:00:00	8.825	20	no	no
R068	25	10:00:00	8.99167	20	no	no
R068	28	10:00:00	9.84167	20	no	yes
R068	32	10:00:00	8.59167	20	no	no
R068	35	10:00:00	9.61667	20	no	no
R068	39	10:00:00	8.85	20	no	no
R068	42	10:00:00	9.43333	20	no	no
R069	4	10:00:00	7.58333	20	no	no
R069	11	10:00:00	11.3083	20	yes	yes
R069	18	10:00:00	7.94167	20	no	no
R069	25	10:00:00	9.19167	20	no	no
R069	32	10:00:00	8.575	20	no	no
R069	39	10:00:00	8.75	20	no	no
R073	7	10:00:00	7.35	5	no	no
R073	14	10:00:00	6.94167	5	no	no
R073	21	10:00:00	6.89167	5	no	no
R073	28	10:00:00	7.26667	5	no	no
R073	35	10:00:00	5.51667	5	no	no
R073	42	10:00:00	8.19167	5	no	no
R074	7	10:00:00	7.35833	5	no	no
R074	21	10:00:00	8.61667	5	no	no
R074	28	10:00:00	8.325	5	no	no
R074	35	10:00:00	8.95833	5	no	no
R074	42	10:00:00	10.45	5	yes	yes
R076	10	10:00:00	7.825	10	no	no
R076	13	10:00:00	6.98333	10	no	no
R076	17	10:00:00	7.725	10	no	no
R076	20	10:00:00	7.98333	10	no	no
R076	24	10:00:00	7.74167	10	no	no
R076	27	10:00:00	6.825	10	no	no
R076	31	10:00:00	7.55833	10	no	no
R076	34	10:00:00	7.975	10	no	no
R076	38	10:00:00	6.40833	10	no	no
R076	41	10:00:00	8.075	10	no	no
R079	5	10:00:00	11.3333	80	yes	yes
R079	6	10:00:00	6.975	80	no	no
R079	12	10:00:00	7.74167	80	no	no
R079	13	10:00:00	7.89167	80	no	no
R079	19	10:00:00	9.29167	80	no	yes
R079	20	10:00:00	8.14167	80	no	no
R079	26	10:00:00	11.3333	80	yes	yes
R079	27	10:00:00	7.85	80	no	no
R081	4	10:00:00	9.74167	10	no	no
R081	6	10:00:00	9.54167	10	no	no
R081	18	10:00:00	9.49167	10	no	no
R081	20	10:00:00	9.325	10	no	no
R081	32	10:00:00	9.49167	10	no	no
R081	34	10:00:00	9.225	10	no	no
R082	4	10:00:00	9.275	10	no	no
R082	11	10:00:00	9.35	10	no	no
R082	18	10:00:00	9.39167	10	no	no
R082	25	10:00:00	10.6833	10	yes	yes
R082	32	10:00:00	8.275	10	no	no
R082	39	10:00:00	9.15833	10	no	no
R085	4	10:00:00	8.39167	5	no	no
R085	6	10:00:00	8.68333	5	no	no
R085	11	10:00:00	8.325	5	no	no
R085	18	10:00:00	10.6917	5	yes	yes
R085	20	10:00:00	8.28333	5	no	no
R085	25	10:00:00	8.7	5	no	no
R085	32	10:00:00	8.89167	5	no	no
R085	34	10:00:00	10.3167	5	yes	yes
R085	39	10:00:00	9.375	5	no	no
R087	6	10:00:00	7.86667	50	no	no
R087	13	10:00:00	8.725	50	no	no
R087	20	10:00:00	7.99167	50	no	no
R087	34	10:00:00	12.4083	50	yes	yes
R087	41	10:00:00	10.2	50	yes	yes
R088	4	10:00:00	8.93333	8	no	no
R088	5	10:00:00	12.4667	8	yes	yes
R088	12	10:00:00	15.6917	8	yes	yes
R088	18	10:00:00	12.575	8	yes	yes
R088	19	10:00:00	6.56667	8	no	no
R088	26	10:00:00	16.3917	8	yes	yes
R088	32	10:00:00	12.9167	8	yes	yes
R088	33	10:00:00	15.0333	8	yes	yes
R088	40	10:00:00	9.325	8	no	no
R095	6	10:00:00	6.35833	90	no	no
R095	20	10:00:00	7.99167	90	no	no
R095	34	10:00:00	6.83333	90	no	no
R096	5	10:00:00	7.98333	75	no	no
R096	7	10:00:00	7.69167	75	no	no
R096	12	10:00:00	7.58333	75	no	no
R096	14	10:00:00	7.94167	75	no	no
R096	19	10:00:00	7.49167	75	no	no
R096	21	10:00:00	8.21667	75	no	no
R096	26	10:00:00	8.69167	75	no	no
R096	28	10:00:00	8.46667	75	no	no
R096	33	10:00:00	8.23333	75	no	no
R096	35	10:00:00	7.99167	75	no	no
R096	40	10:00:00	8.45833	75	no	no
R096	42	10:00:00	9.7	75	no	yes
R100	3	10:00:00	8.85833	20	no	no
R100	6	10:00:00	8.95	20	no	no
R100	10	10:00:00	8.5	20	no	no
R100	13	10:00:00	12.125	20	yes	yes
R100	17	10:00:00	8.49167	20	no	no
R100	20	10:00:00	11.425	20	yes	yes
R100	24	10:00:00	10.5	20	yes	yes
R100	27	10:00:00	9.33333	20	no	no
R100	31	10:00:00	10.3917	20	yes	yes
R100	34	10:00:00	8.86667	20	no	no
R100	38	10:00:00	8.90833	20	no	no
R100	41	10:00:00	10.9417	20	yes	yes
R102	7	10:00:00	9.5	90	no	yes
R102	14	10:00:00	7.33333	90	no	no
R102	21	10:00:00	7.25	90	no	no
R102	28	10:00:00	7.45833	90	no	no
R102	35	10:00:00	7.24167	90	no	no
R102	42	10:00:00	7.35833	90	no	no
R104	7	10:00:00	8.65833	50	no	no
R104	12	10:00:00	9.875	50	no	yes
R104	14	10:00:00	10.0083	50	yes	yes
R104	21	10:00:00	8.5	50	no	no
R104	26	10:00:00	9.15833	50	no	no
R104	28	10:00:00	10.0333	50	yes	yes
R104	35	10:00:00	7.475	50	no	no
R104	40	10:00:00	10.4833	50	yes	yes
R104	42	10:00:00	7.55	50	no	no
R105	5	10:00:00	6.56667	60	no	no
R105	6	10:00:00	6.325	60	no	no
R105	10	10:00:00	6.11667	60	no	no
R105	12	10:00:00	5.875	60	no	no
R105	13	10:00:00	6.06667	60	no	no
R105	19	10:00:00	8.58333	60	no	no
R105	20	10:00:00	5.85	60	no	no
R105	24	10:00:00	6.75	60	no	no
R105	26	10:00:00	5.11667	60	no	no
R105	27	10:00:00	6.8	60	no	no
R106	3	10:00:00	5.66667	15	no	no
R106	10	10:00:00	7	15	no	no
R106	17	10:00:00	6.95	15	no	no
R106	24	10:00:00	9.54167	15	no	no
R106	31	10:00:00	9.775	15	no	yes
R106	38	10:00:00	7.575	15	no	no
R107	5	10:00:00	10.1917	90	yes	yes
R107	12	10:00:00	7.89167	90	no	no
R107	19	10:00:00	7.33333	90	no	no
R107	26	10:00:00	7.48333	90	no	no
R107	33	10:00:00	7.10833	90	no	no
R110	4	10:00:00	8.13333	12	no	no
R110	5	10:00:00	7.94167	12	no	no
R110	6	10:00:00	8.16667	12	no	no
R110	11	10:00:00	8.24167	12	no	no
R110	12	10:00:00	8.1	12	no	no
R110	13	10:00:00	8.11667	12	no	no
R110	18	10:00:00	8.18333	12	no	no
R110	19	10:00:00	8.08333	12	no	no
R110	20	10:00:00	8.06667	12	no	no
R110	25	10:00:00	8.31667	12	no	no
R110	26	10:00:00	7.48333	12	no	no
R110	27	10:00:00	8.075	12	no	no
R110	32	10:00:00	8.14167	12	no	no
R110	33	10:00:00	7.94167	12	no	no
R110	34	10:00:00	7.91667	12	no	no
R110	39	10:00:00	8.49167	12	no	no
R110	40	10:00:00	7.825	12	no	no
R110	41	10:00:00	9.15	12	no	no
R113	3	10:00:00	4.18333	25	no	no
R113	10	10:00:00	8.88333	25	no	no
R113	12	10:00:00	8.525	25	no	no
R113	17	10:00:00	8.61667	25	no	no
R113	24	10:00:00	8.225	25	no	no
R113	31	10:00:00	8.09167	25	no	no
R113	38	10:00:00	8.15833	25	no	no
R113	40	10:00:00	8.675	25	no	no
R114	5	10:00:00	6.88333	5	no	no
R114	12	10:00:00	6.83333	5	no	no
R114	19	10:00:00	6.99167	5	no	no
R114	26	10:00:00	8.18333	5	no	no
R114	33	10:00:00	6.70833	5	no	no
R114	40	10:00:00	7.14167	5	no	no
R118	7	10:00:00	8.64167	20	no	no
R118	12	10:00:00	8.35	20	no	no
R118	14	10:00:00	6.5	20	no	no
R118	21	10:00:00	8.15	20	no	no
R118	26	10:00:00	7.54167	20	no	no
R118	28	10:00:00	7.8	20	no	no
R118	35	10:00:00	7.075	20	no	no
R118	40	10:00:00	7.825	20	no	no
R118	42	10:00:00	8.025	20	no	no
R119	7	10:00:00	8.10833	25	no	no
R119	14	10:00:00	7.04167	25	no	no
R119	28	10:00:00	7.46667	25	no	no
R119	35	10:00:00	6.50833	25	no	no
R119	42	10:00:00	7.675	25	no	no
R123	6	10:00:00	8.64167	15	no	no
R123	11	10:00:00	9.175	15	no	no
R123	13	10:00:00	6.15833	15	no	no
R123	20	10:00:00	9.225	15	no	no
R123	25	10:00:00	9.14167	15	no	no
R123	34	10:00:00	8.64167	15	no	no
R123	39	10:00:00	8.88333	15	no	no
R123	41	10:00:00	8.28333	15	no	no
R124	10	10:00:00	8	90	no	no
R124	24	10:00:00	8.49167	90	no	no
R124	38	10:00:00	8.225	90	no	no
R126	7	10:00:00	9.18333	70	no	yes
R126	12	10:00:00	7.99167	70	no	no
R126	14	10:00:00	8.24167	70	no	no
R126	21	10:00:00	8.24167	70	no	no
R126	26	10:00:00	8.11667	70	no	no
R126	28	10:00:00	8.31667	70	no	no
R126	35	10:00:00	9	70	no	yes
R126	40	10:00:00	8.73333	70	no	no
R126	42	10:00:00	7.96667	70	no	no
R127	5	10:00:00	8.49167	25	no	no
R127	6	10:00:00	7.36667	25	no	no
R127	7	10:00:00	7.49167	25	no	no
R127	12	10:00:00	7.825	25	no	no
R127	13	10:00:00	7.68333	25	no	no
R127	14	10:00:00	7.15	25	no	no
R127	19	10:00:00	8.39167	25	no	no
R127	20	10:00:00	8.75833	25	no	no
R127	21	10:00:00	8.8	25	no	no
R127	26	10:00:00	8	25	no	no
R127	27	10:00:00	8.19167	25	no	no
R127	28	10:00:00	8.49167	25	no	no
R127	33	10:00:00	8.525	25	no	no
R127	34	10:00:00	8.50833	25	no	no
R127	35	10:00:00	7.875	25	no	no
R127	40	10:00:00	7.25	25	no	no
R127	41	10:00:00	8.65833	25	no	no
R127	42	10:00:00	8.66667	25	no	no
R128	3	10:00:00	7.075	60	no	no
R128	4	10:00:00	7.95833	60	no	no
R128	6	10:00:00	8.625	60	no	no
R128	7	10:00:00	9.85	60	no	yes
R128	10	10:00:00	7.8	60	no	no
R128	11	10:00:00	8.425	60	no	no
R128	13	10:00:00	8.53333	60	no	no
R128	14	10:00:00	7.74167	60	no	no
R128	17	10:00:00	7.85	60	no	no
R128	18	10:00:00	7.78333	60	no	no
R128	20	10:00:00	7.23333	60	no	no
R128	21	10:00:00	7.775	60	no	no
R128	24	10:00:00	7.99167	60	no	no
R128	25	10:00:00	7.84167	60	no	no
R128	27	10:00:00	8.775	60	no	no
R128	28	10:00:00	7.90833	60	no	no
R128	31	10:00:00	8	60	no	no
R128	32	10:00:00	7.625	60	no	no
R128	34	10:00:00	8.5	60	no	no
R128	35	10:00:00	9.34167	60	no	yes
R128	38	10:00:00	7.70833	60	no	no
R128	39	10:00:00	6.21667	60	no	no
R128	41	10:00:00	8.35833	60	no	no
R128	42	10:00:00	7.15	60	no	no
R129	4	10:00:00	8.48333	30	no	no
R129	6	10:00:00	8.375	30	no	no
R129	11	10:00:00	8.75	30	no	no
R129	13	10:00:00	11.8333	30	yes	yes
R129	18	10:00:00	8.35	30	no	no
R129	20	10:00:00	12.2583	30	yes	yes
R129	25	10:00:00	8.34167	30	no	no
R129	27	10:00:00	8.30833	30	no	no
R129	32	10:00:00	8.74167	30	no	no
R129	34	10:00:00	8.76667	30	no	no
R129	39	10:00:00	8.75	30	no	no
R129	41	10:00:00	8.6	30	no	no
R132	6	10:00:00	7.73333	60	no	no
R132	13	10:00:00	8.41667	60	no	no
R132	20	10:00:00	8.85	60	no	no
R132	27	10:00:00	7.38333	60	no	no
R132	34	10:00:00	8.56667	60	no	no
R132	41	10:00:00	7.125	60	no	no
R134	6	10:00:00	9.35833	30	no	no
R134	13	10:00:00	8.44167	30	no	no
R134	27	10:00:00	7.05	30	no	no
R134	34	10:00:00	7.68333	30	no	no
R134	41	10:00:00	6.73333	30	no	no
R135	6	10:00:00	10.5583	50	yes	yes
R135	13	10:00:00	8.21667	50	no	no
R135	20	10:00:00	6.78333	50	no	no
R135	27	10:00:00	8.6	50	no	no
R135	41	10:00:00	6.56667	50	no	no
R136	7	10:00:00	8.625	100	no	yes
R136	14	10:00:00	8.55833	100	no	yes
R136	21	10:00:00	6.45	100	no	no
R136	28	10:00:00	8.51667	100	no	yes
R136	35	10:00:00	8.63333	100	no	yes
R136	42	10:00:00	7.73333	100	no	no
R137	4	10:00:00	7.39167	50	no	no
R137	11	10:00:00	7.56667	50	no	no
R137	18	10:00:00	7.69167	50	no	no
R137	25	10:00:00	7.9	50	no	no
R137	32	10:00:00	8.21667	50	no	no
R137	39	10:00:00	7.125	50	no	no
R141	5	10:00:00	9.575	15	no	no
R141	19	10:00:00	8.98333	15	no	no
R141	33	10:00:00	8.99167	15	no	no
R142	3	10:00:00	6.89167	90	no	no
R142	10	10:00:00	7.83333	90	no	no
R142	17	10:00:00	8.45833	90	no	no
R142	24	10:00:00	7.825	90	no	no
R142	38	10:00:00	7.80833	90	no	no
R145	5	10:00:00	6.50833	40	no	no
R145	12	10:00:00	6.65	40	no	no
R145	19	10:00:00	6.66667	40	no	no
R145	26	10:00:00	9.56667	40	no	yes
R145	33	10:00:00	6.43333	40	no	no
R145	40	10:00:00	6.5	40	no	no
R148	3	10:00:00	9.575	50	no	yes
R148	4	10:00:00	10.3	50	yes	yes
R148	5	10:00:00	8.66667	50	no	no
R148	10	10:00:00	8.09167	50	no	no
R148	12	10:00:00	8.325	50	no	no
R148	17	10:00:00	8.49167	50	no	no
R148	18	10:00:00	8.25	50	no	no
R148	19	10:00:00	8.78333	50	no	no
R148	24	10:00:00	8.575	50	no	no
R148	26	10:00:00	9.65	50	no	yes
R148	32	10:00:00	8.86667	50	no	no
R148	33	10:00:00	8.94167	50	no	no
R148	38	10:00:00	8.65	50	no	no
R148	40	10:00:00	8.64167	50	no	no
R149	4	10:00:00	7.24167	30	no	no
R149	11	10:00:00	8.94167	30	no	no
R149	18	10:00:00	9.51667	30	no	yes
R149	25	10:00:00	13.375	30	yes	yes
R149	32	10:00:00	8.83333	30	no	no
R149	39	10:00:00	12.975	30	yes	yes
R154	3	10:00:00	8.91667	25	no	no
R154	6	10:00:00	8.475	25	no	no
R154	7	10:00:00	8.33333	25	no	no
R154	10	10:00:00	8.25833	25	no	no
R154	12	10:00:00	8.41667	25	no	no
R154	13	10:00:00	8.44167	25	no	no
R154	14	10:00:00	8.44167	25	no	no
R154	17	10:00:00	9.05833	25	no	no
R154	20	10:00:00	7.80833	25	no	no
R154	21	10:00:00	8.475	25	no	no
R154	24	10:00:00	9.04167	25	no	no
R154	26	10:00:00	8.83333	25	no	no
R154	27	10:00:00	8.34167	25	no	no
R154	28	10:00:00	8.85	25	no	no
R154	34	10:00:00	8.91667	25	no	no
R154	35	10:00:00	8.5	25	no	no
R154	38	10:00:00	8.45833	25	no	no
R154	40	10:00:00	6.88333	25	no	no
R154	41	10:00:00	8.59167	25	no	no
R154	42	10:00:00	8.48333	25	no	no
R155	11	10:00:00	7.025	90	no	no
R155	18	10:00:00	6.80833	90	no	no
R155	25	10:00:00	6.61667	90	no	no
R158	4	10:00:00	8.05	90	no	no
R158	5	10:00:00	9	90	no	yes
R158	6	10:00:00	9.975	90	no	yes
R158	11	10:00:00	8.23333	90	no	no
R158	12	10:00:00	9.275	90	no	yes
R158	13	10:00:00	7.98333	90	no	no
R158	18	10:00:00	7.975	90	no	no
R158	19	10:00:00	10.0417	90	yes	yes
R158	20	10:00:00	8.28333	90	no	no
R158	25	10:00:00	7.04167	90	no	no
R158	26	10:00:00	10.0167	90	yes	yes
R158	27	10:00:00	8.275	90	no	no
R158	32	10:00:00	8.05833	90	no	no
R158	33	10:00:00	7.74167	90	no	no
R158	34	10:00:00	7.89167	90	no	no
R158	39	10:00:00	7.81667	90	no	no
R158	40	10:00:00	9.29167	90	no	yes
R158	41	10:00:00	10.8333	90	yes	yes
R159	5	10:00:00	7.575	50	no	no
R159	6	10:00:00	7.525	50	no	no
R159	10	10:00:00	7.60833	50	no	no
R159	12	10:00:00	7.425	50	no	no
R159	13	10:00:00	7.68333	50	no	no
R159	19	10:00:00	7.33333	50	no	no
R159	20	10:00:00	7.375	50	no	no
R159	24	10:00:00	7.40833	50	no	no
R159	26	10:00:00	7.16667	50	no	no
R159	27	10:00:00	7.31667	50	no	no
R159	33	10:00:00	9.65833	50	no	yes
R159	34	10:00:00	7.59167	50	no	no
R159	38	10:00:00	7.98333	50	no	no
R159	40	10:00:00	7.31667	50	no	no
R159	41	10:00:00	7.45	50	no	no
R161	5	10:00:00	7.26667	20	no	no
R161	12	10:00:00	6.7	20	no	no
R161	19	10:00:00	9.91667	20	no	yes
R161	26	10:00:00	6.325	20	no	no
R161	33	10:00:00	8.25833	20	no	no
R161	40	10:00:00	8.925	20	no	no
R164	6	10:00:00	8.64167	30	no	no
R164	13	10:00:00	8.45833	30	no	no
R164	20	10:00:00	6.9	30	no	no
R164	27	10:00:00	9.19167	30	no	no
R164	34	10:00:00	9.08333	30	no	no
R164	41	10:00:00	8.85	30	no	no
R166	3	10:00:00	7.26667	60	no	no
R166	10	10:00:00	8.60833	60	no	no
R166	17	10:00:00	8.69167	60	no	no
R166	24	10:00:00	8.775	60	no	no
R166	38	10:00:00	8.6	60	no	no
R168	6	10:00:00	9.975	20	no	yes
R168	13	10:00:00	7.93333	20	no	no
R168	20	10:00:00	9.125	20	no	no
R168	27	10:00:00	10.0833	20	yes	yes
R168	34	10:00:00	9.93333	20	no	yes
R168	41	10:00:00	9.14167	20	no	no
R169	3	10:00:00	7.95	30	no	no
R169	10	10:00:00	7.48333	30	no	no
R169	14	10:00:00	8.45833	30	no	no
R169	17	10:00:00	7.075	30	no	no
R169	19	10:00:00	7.5	30	no	no
R169	24	10:00:00	9.03333	30	no	no
R174	4	10:00:00	8.96667	30	no	no
R174	11	10:00:00	8.45833	30	no	no
R174	13	10:00:00	8.65833	30	no	no
R174	17	10:00:00	8.54167	30	no	no
R174	18	10:00:00	8.35	30	no	no
R174	24	10:00:00	8.69167	30	no	no
R174	25	10:00:00	8.74167	30	no	no
R174	27	10:00:00	8.575	30	no	no
R174	32	10:00:00	8.66667	30	no	no
R174	38	10:00:00	8.99167	30	no	no
R174	39	10:00:00	8.71667	30	no	no
R174	41	10:00:00	8.50833	30	no	no
R175	6	10:00:00	7.15	90	no	no
R175	11	10:00:00	7.23333	90	no	no
R175	13	10:00:00	7.15833	90	no	no
R175	18	10:00:00	7.25	90	no	no
R175	20	10:00:00	7.79167	90	no	no
R175	25	10:00:00	7.24167	90	no	no
R175	27	10:00:00	8.99167	90	no	yes
R175	34	10:00:00	9.19167	90	no	yes
R175	41	10:00:00	8.93333	90	no	yes
R176	11	10:00:00	8.40833	70	no	no
R176	18	10:00:00	8.225	70	no	no
R176	25	10:00:00	8.14167	70	no	no
R177	6	10:00:00	8.05833	20	no	no
R177	13	10:00:00	7.35	20	no	no
R177	20	10:00:00	8	20	no	no
R177	27	10:00:00	7.65833	20	no	no
R177	34	10:00:00	8.89167	20	no	no
R177	41	10:00:00	7.825	20	no	no
R178	6	10:00:00	7.95833	80	no	no
R178	12	10:00:00	8.225	80	no	no
R178	13	10:00:00	8.00833	80	no	no
R178	20	10:00:00	7.99167	80	no	no
R178	26	10:00:00	8.48333	80	no	no
R178	27	10:00:00	8	80	no	no
R178	34	10:00:00	8.14167	80	no	no
R178	40	10:00:00	9.225	80	no	yes
R178	41	10:00:00	7.73333	80	no	no
R180	4	10:00:00	8.65833	15	no	no
R180	11	10:00:00	8.53333	15	no	no
R180	18	10:00:00	8.5	15	no	no
R180	25	10:00:00	8.6	15	no	no
R180	32	10:00:00	7.83333	15	no	no
R180	39	10:00:00	8.50833	15	no	no
[truncated: 4,555 more rows]
