# Supplementary material for: Early morning university classes are associated with impaired sleep and academic performance
Source: Nat Hum Behav. 2023 Feb 20;7(4):502–14. doi: 10.1038/s41562-023-01531-x (PMC10129866; doi:10.1038/s41562-023-01531-x)
Supplement: Source Data Fig. 4 — Statistical source data. [file 41562_2023_1531_MOESM4_ESM.xlsx]

## Sheet: Sheet1
Subject = Unique participant code (n=181)
Day of study = Day of the recording (out of 42 days)
Starttime = Students' first class start time of the day (h:mm)
Bedtime = Students' bedtime
Waketime = Students' wake-up time
TIB = Nocturnal time in bed for sleep (from bedtime to wake-up time)
SleepOnset = Students' sleep onset determined by actigraphy
SleepOffset = Students' sleep offset determined by actigraphy
TST = Nocturnal total sleep time determined by actigraphy (time spent asleep between sleep onset and sleep offset)
SleepMdpt = Midpoint of nocturnal sleep determined by actigraphy (calculated between sleep onset and sleep offset)
Clock times were converted to decimal format for statistical analyses. 24 was added to time values that occurred after midnight.
(e.g., a bedtime value of 25.50 is equivalent to 01:30 am, and a waketime value of 33.75 is equivalent to 09:45 am)
Subject	Day of study	Starttime	Bedtime	Waketime	TIB	SleepOnset	SleepOffset	TST	SleepMdpt
R001	5	08:00:00	25.6917	31.525	5.83333	25.8917	31.2917	4.54167	28.5917
R001	12	08:00:00	25.925	34.6917	8.76667	25.975	34.5167	6.66667	30.2458
R001	19	08:00:00	26.8833	31.5167	4.63333	26.9	31.25	3.34167	29.075
R001	26	08:00:00	24.725	33.4917	8.76667	25.3083	33.275	6.475	29.2917
R001	33	08:00:00	28.7833	31.675	2.89167	28.875	31.475	2.24167	30.175
R001	40	08:00:00	25.375	34	8.625	25.65	33.575	6.18333	29.6125
R004	3	08:00:00	23.9333	33.2667	9.33333	24.1833	32.85	6.73333	28.5167
R004	5	08:00:00	23.9833	30.9167	6.93333	24.3583	30.9083	4.79167	27.6333
R004	7	08:00:00	24.2667	32.5333	8.26667	24.35	32.425	6.7	28.3875
R004	17	08:00:00	25.3667	32.0333	6.66667	25.9333	32	4.35	28.9667
R004	19	08:00:00	24.7333	30.9667	6.23333	25.1833	30.2667	3.65	27.725
R004	21	08:00:00	25.0667	32.5667	7.5	25.5167	32.55	5.36667	29.0333
R004	24	08:00:00	25.5333	33.6833	8.15	25.825	33.5583	6.175	29.6917
R004	26	08:00:00	26.1417	33.5	7.35833	26.3833	33.475	5.73333	29.9292
R004	28	08:00:00	24.7	33.0083	8.30833	25.1583	32.8167	6.09167	28.9875
R004	31	08:00:00	25.7167	32.1667	6.45	26.225	32.1583	4.68333	29.1917
R004	33	08:00:00	25.2	30.8333	5.63333	25.6667	30.575	4.025	28.1208
R004	35	08:00:00	25.1333	30.8417	5.70833	25.25	29.9	3.86667	27.575
R004	38	08:00:00	23.9833	31.0083	7.025	24.3	30.4917	5.60833	27.3958
R004	40	08:00:00	24.2167	33.4083	9.19167	24.375	33.4	7.50833	28.8875
R004	42	08:00:00	26.6583	33.8833	7.225	27.0333	33.8583	5.48333	30.4458
R005	3	08:00:00	26.2833	32.5	6.21667	26.2917	32.3167	5.78333	29.3042
R005	7	08:00:00	23.05	30.5	7.45	23.1083	30.4167	7.06667	26.7625
R005	10	08:00:00	26.1583	33.7917	7.63333	26.1583	33.6667	7.025	29.9125
R005	14	08:00:00	26.6417	33.7417	7.1	26.6583	33.7333	6.60833	30.1958
R005	17	08:00:00	26.9417	33.9333	6.99167	26.95	33.925	6.69167	30.4375
R005	21	08:00:00	25.4833	33.0167	7.53333	25.8	33.0083	6.78333	29.4042
R005	24	08:00:00	26.1333	34.2583	8.125	26.1417	34.1083	7.4	30.125
R005	28	08:00:00	25.3333	32.325	6.99167	25.4917	31.9333	5.96667	28.7125
R005	31	08:00:00	26.3583	31.6333	5.275	26.475	31.1	4.24167	28.7875
R005	35	08:00:00	26.5833	34.2167	7.63333	27.1917	34.1667	6.45	30.6792
R005	38	08:00:00	25.65	33.5083	7.85833	25.7667	33.5	7.15833	29.6333
R005	42	08:00:00	26.4083	33.3083	6.9	26.625	32.9167	5.90833	29.7708
R008	14	08:00:00	24.2	32.85	8.65	24.2583	32.8167	7.7	28.5375
R008	21	08:00:00	23.375	30.4167	7.04167	24.0083	30.0417	5.5	27.025
R008	28	08:00:00	23.275	30.2667	6.99167	23.3	30.2583	6.24167	26.7792
R008	35	08:00:00	23.95	30.3	6.35	24.0833	30.0167	5.475	27.05
R008	42	08:00:00	23.5583	30.1667	6.60833	23.9917	30.0083	5.175	27
R010	14	08:00:00	22.9917	29.6583	6.66667	23.675	29.6	5.64167	26.6375
R010	28	08:00:00	22.5667	29.5833	7.01667	23.0083	29.4333	5.50833	26.2208
R010	42	08:00:00	23.7333	29.6667	5.93333	24.5333	29.6417	4.76667	27.0875
R012	26	08:00:00	27.3083	32.85	5.54167	27.4083	32.6	4.84167	30.0042
R012	33	08:00:00	27.8417	34.9917	7.15	27.925	34.9083	6.625	31.4167
R012	40	08:00:00	25.7667	30.875	5.10833	26.0583	30.325	3.83333	28.1917
R015	3	08:00:00	23.0083	31.1583	8.15	23.3	30.8167	6.86667	27.0583
R015	4	08:00:00	22.625	31.0667	8.44167	22.7333	30.7333	7.36667	26.7333
R015	5	08:00:00	24.45	32.7417	8.29167	24.55	32.6917	7.49167	28.6208
R015	7	08:00:00	22.35	31.2	8.85	22.3583	31.1583	8.04167	26.7583
R015	10	08:00:00	23.3417	31.1667	7.825	23.8917	30.8833	6.425	27.3875
R015	11	08:00:00	24.0083	31.2417	7.23333	24.0833	31.1083	6.53333	27.5958
R015	12	08:00:00	24.375	30.4167	6.04167	24.75	30.4	5.14167	27.575
R015	14	08:00:00	22.9417	31.25	8.30833	23.15	31.1083	7.51667	27.1292
R015	17	08:00:00	23.0583	31.2917	8.23333	23.2083	31.2167	7.46667	27.2125
R015	18	08:00:00	23.3333	31.3333	8	23.6833	31.025	6.83333	27.3542
R015	19	08:00:00	24.5	31.2833	6.78333	24.8083	31.025	5.73333	27.9167
R015	21	08:00:00	24.6917	31.4333	6.74167	25.0417	30.9583	5.29167	28
R015	24	08:00:00	23.2417	31.3167	8.075	23.3583	31.175	7.21667	27.2667
R015	25	08:00:00	23.6917	31.2583	7.56667	24.025	31.25	6.79167	27.6375
R015	26	08:00:00	23.825	31.2667	7.44167	24.1333	31.25	6.5	27.6917
R015	28	08:00:00	23.9	31.3917	7.49167	24.1583	31.2333	6.50833	27.6958
R015	31	08:00:00	23.625	31.4833	7.85833	23.6917	31.4	7.1	27.5458
R015	32	08:00:00	24.3417	31.4417	7.1	24.375	31.3333	6.34167	27.8542
R015	33	08:00:00	23.0833	31.3833	8.3	23.0917	31.325	7.4	27.2083
R015	35	08:00:00	22.9167	31.3583	8.44167	23.4417	30.8833	6.69167	27.1625
R015	38	08:00:00	23.4083	31.025	7.61667	23.6833	30.7	6.3	27.1917
R015	39	08:00:00	20.3917	30.5	10.1083	20.5667	29.9167	8.36667	25.2417
R015	40	08:00:00	22.7333	31.2917	8.55833	23.125	30.9167	6.9	27.0208
R015	42	08:00:00	23.25	31.5667	8.31667	23.6083	31.4917	7.175	27.55
R016	7	08:00:00	26.5417	32.425	5.88333	26.675	32.0917	5.05833	29.3833
R016	14	08:00:00	26.5333	30.025	3.49167	26.5417	29.8333	3.14167	28.1875
R016	21	08:00:00	27.1333	33.8417	6.70833	27.1583	33.6667	6.18333	30.4125
R016	35	08:00:00	27	35.85	8.85	27.0083	35.3833	7.90833	31.1958
R017	5	08:00:00	25.0167	31.4417	6.425	25.2667	31.25	5.65833	28.2583
R017	12	08:00:00	25.3333	31.3917	6.05833	25.5083	31.2417	5.425	28.375
R017	19	08:00:00	25.4417	31.35	5.90833	25.625	31.25	5	28.4375
R017	26	08:00:00	25.65	31.4917	5.84167	25.7417	31.4583	4.975	28.6
R017	33	08:00:00	25.9333	31.425	5.49167	26.1833	31.0583	4.6	28.6208
R017	40	08:00:00	24.9417	31.025	6.08333	25.1167	30.7333	5.25	27.925
R018	25	08:00:00	25.3833	30.1	4.71667	25.4	30.075	4.44167	27.7375
R018	32	08:00:00	25.6833	32.85	7.16667	25.7417	32.7917	6.48333	29.2667
R018	39	08:00:00	24.425	30.2583	5.83333	24.6	30.2417	5.25833	27.4208
R019	12	08:00:00	24.35	30.025	5.675	24.4583	29.9167	4.96667	27.1875
R019	19	08:00:00	24.375	30.3667	5.99167	24.475	29.8167	4.61667	27.1458
R019	26	08:00:00	24.55	30.1167	5.56667	24.8583	29.9083	4.26667	27.3833
R019	33	08:00:00	26.2333	35.475	9.24167	26.275	34.9917	7.86667	30.6333
R019	40	08:00:00	24.425	30.2167	5.79167	24.4917	29.9917	4.90833	27.2417
R020	13	08:00:00	26.15	31.9	5.75	26.225	31.7917	5.2	29.0083
R020	20	08:00:00	25.7417	31.025	5.28333	25.8417	30.925	4.74167	28.3833
R020	27	08:00:00	24.9167	31.4667	6.55	25.0667	31.3667	5.90833	28.2167
R020	34	08:00:00	23.675	30.275	6.6	23.8583	30.2667	5.74167	27.0625
R020	41	08:00:00	25.425	32.3333	6.90833	25.6333	32.325	6.21667	28.9792
R021	12	08:00:00	25.4833	31.05	5.56667	25.5917	31.025	5.16667	28.3083
R021	19	08:00:00	25.1333	32	6.86667	25.3333	31.9333	6.05833	28.6333
R021	26	08:00:00	24.2833	30.3167	6.03333	24.3583	30.1	5.625	27.2292
R021	33	08:00:00	24.1167	32.4083	8.29167	24.1667	32.4	7.925	28.2833
R021	40	08:00:00	24.6917	32.9667	8.275	24.7917	32.9583	7.65	28.875
R022	3	08:00:00	26.6833	31.2833	4.6	26.75	30.975	3.90833	28.8625
R022	10	08:00:00	24.4333	30.6667	6.23333	24.7167	30.475	5.375	27.5958
R022	17	08:00:00	24.8833	30.575	5.69167	24.9917	30.5333	5.05833	27.7625
R022	24	08:00:00	25.4917	31.0333	5.54167	25.8917	30.9917	4.69167	28.4417
R022	31	08:00:00	28.9167	33.1667	4.25	28.9333	33.1583	3.79167	31.0458
R022	38	08:00:00	25.35	31.75	6.4	25.425	31.6833	5.575	28.5542
R026	4	08:00:00	25.7	30.8917	5.19167	25.825	30.7167	4.83333	28.2708
R026	11	08:00:00	25.6333	31	5.36667	25.7583	30.8333	4.86667	28.2958
R026	18	08:00:00	26.1833	31	4.81667	26.2	30.9083	4.525	28.5542
R026	25	08:00:00	26.0167	31.0917	5.075	26.2167	30.9167	4.51667	28.5667
R026	32	08:00:00	27.475	31.1667	3.69167	27.4917	30.9167	3.36667	29.2042
R026	39	08:00:00	26.2833	31.3833	5.1	26.3583	31.1583	4.63333	28.7583
R027	11	08:00:00	24.1667	30.5	6.33333	24.3833	30.3417	5.23333	27.3625
R027	13	08:00:00	26.4167	34.1667	7.75	26.55	32.6167	5.43333	29.5833
R027	18	08:00:00	25.3917	30.4417	5.05	25.4667	30.2417	4.125	27.8542
R027	20	08:00:00	26.2917	34.4667	8.175	26.3083	33.9833	6.65833	30.1458
R027	25	08:00:00	25.3167	30.6417	5.325	25.5083	30.6333	4.44167	28.0708
R027	27	08:00:00	26.4833	35.5	9.01667	26.525	34.8333	7.125	30.6792
R027	32	08:00:00	26.5	32.8333	6.33333	26.5417	32.6917	5.7	29.6167
R027	34	08:00:00	27.0083	34.2	7.19167	27.0083	34.1917	6.3	30.6
R027	39	08:00:00	25.7	30.5	4.8	25.8	29.8083	3.74167	27.8042
R027	41	08:00:00	26.1667	33.6667	7.5	26.1667	32.9833	6.23333	29.575
R028	14	08:00:00	23.8667	33	9.13333	24.225	32.9917	7.86667	28.6083
R028	21	08:00:00	23.9583	30.5	6.54167	24.4667	30.4833	5.38333	27.475
R028	28	08:00:00	24.7167	29.7333	5.01667	25.0167	29.5667	4.26667	27.2917
R028	35	08:00:00	23.4167	30	6.58333	24.3833	29.3583	4.40833	26.8708
R028	42	08:00:00	25.2083	30.25	5.04167	25.575	29.0167	3.18333	27.2958
R029	4	08:00:00	23.3167	30.3	6.98333	23.5583	30.075	5.45833	26.8167
R029	11	08:00:00	23.475	30.4917	7.01667	23.7083	30.3417	5.34167	27.025
R029	18	08:00:00	24.4333	30.7417	6.30833	24.8083	30.4	4.38333	27.6042
R029	25	08:00:00	25.8	30.675	4.875	26.3417	30.5083	3.61667	28.425
R029	32	08:00:00	24.8667	30.8333	5.96667	24.9667	30.3417	4.01667	27.6542
R029	39	08:00:00	24.225	30.625	6.4	24.5167	30.3667	5.16667	27.4417
R032	25	08:00:00	27.8	30.6333	2.83333	27.825	30.2417	2.19167	29.0333
R032	39	08:00:00	23.5167	28.6083	5.09167	23.5167	27.6417	3.54167	25.5792
R033	14	08:00:00	24.75	30.575	5.825	24.7583	30.5083	5.125	27.6333
R033	21	08:00:00	25	30.8417	5.84167	25.175	30.8	5.15833	27.9875
R033	27	08:00:00	25.5417	30.5	4.95833	25.8417	30.4917	4.375	28.1667
R033	28	08:00:00	25.3083	30.0917	4.78333	25.3167	30.0167	4.45833	27.6667
R033	35	08:00:00	26.0083	34.2167	8.20833	26.3083	33.9417	6.86667	30.125
R033	41	08:00:00	26.1667	31.425	5.25833	26.4	31.2083	4.49167	28.8042
R033	42	08:00:00	25.2083	30.5	5.29167	25.2667	30.375	4.65833	27.8208
R034	12	08:00:00	24.5583	30.3333	5.775	24.6583	30.325	4.91667	27.4917
R034	13	08:00:00	24.9833	30.3333	5.35	25.15	30.325	4.68333	27.7375
R034	19	08:00:00	25.3833	30.425	5.04167	25.4833	30.35	4.40833	27.9167
R034	20	08:00:00	25	30.4417	5.44167	25.225	30.0917	4.225	27.6583
R034	26	08:00:00	23.25	30.25	7	23.3167	29.9667	6.04167	26.6417
R034	27	08:00:00	26.3	30.25	3.95	26.3417	30.075	3.5	28.2083
R034	33	08:00:00	24.6333	34.3	9.66667	24.825	34.225	8.175	29.525
R034	34	08:00:00	23.6667	30.3667	6.7	23.9417	30.3333	5.70833	27.1375
R034	40	08:00:00	24.1917	30	5.80833	24.3083	29.9917	5.125	27.15
R034	41	08:00:00	24.35	32.7	8.35	24.5833	32.6917	7.2	28.6375
R035	12	08:00:00	21.5	28.8833	7.38333	21.8917	28.6833	6.075	25.2875
R035	19	08:00:00	22.4167	29	6.58333	22.5417	28.5083	5.35	25.525
R035	26	08:00:00	21.75	29	7.25	21.75	28.9667	6.63333	25.3583
R035	33	08:00:00	22.4333	29	6.56667	22.5	28.8167	5.625	25.6583
R035	40	08:00:00	21.4583	29.0167	7.55833	21.5333	28.9167	6.8	25.225
R036	5	08:00:00	26.8083	30.7667	3.95833	27.0833	30.2083	3.03333	28.6458
R036	12	08:00:00	27.65	31.0333	3.38333	27.7833	30.4083	2.54167	29.0958
R036	19	08:00:00	26.625	35.3417	8.71667	26.625	34.9167	7.58333	30.7708
R036	26	08:00:00	26.7833	34.2917	7.50833	26.825	33.8833	6.60833	30.3542
R036	33	08:00:00	26.3167	33.4917	7.175	26.3167	33.0167	6.1	29.6667
R036	40	08:00:00	27.6667	34.5583	6.89167	27.6917	33.9667	5.98333	30.8292
R037	3	08:00:00	25.75	29.5833	3.83333	26.0333	29.4667	3.35	27.75
R037	4	08:00:00	23.4333	31.1083	7.675	23.5	30.925	7.00833	27.2125
R037	6	08:00:00	25.0167	31.9917	6.975	25.175	31.5667	5.99167	28.3708
R037	10	08:00:00	23.8667	31.1083	7.24167	24.025	30.7167	5.475	27.3708
R037	11	08:00:00	28.5	30	1.5	28.5583	29.8333	1.21667	29.1958
R037	13	08:00:00	24.25	31.175	6.925	24.4167	31.125	5.68333	27.7708
R037	17	08:00:00	26	31.775	5.775	26.225	31.7667	5.33333	28.9958
R037	20	08:00:00	25.7	32.1917	6.49167	25.7167	32.1417	5.95	28.9292
R037	24	08:00:00	26.0083	30.2667	4.25833	26.0333	30.025	3.95	28.0292
R037	25	08:00:00	26.4333	30.5167	4.08333	26.4333	30.4	3.91667	28.4167
R037	27	08:00:00	26.4167	34.75	8.33333	26.4167	34.6333	7.65	30.525
R038	12	08:00:00	25.6	30	4.4	25.625	29.75	3.99167	27.6875
R038	13	08:00:00	24.775	30.2417	5.46667	25.3583	29.9917	4.41667	27.675
R038	19	08:00:00	26.7417	31.175	4.43333	26.7417	31.125	4.075	28.9333
R038	20	08:00:00	26.9417	31	4.05833	26.9417	30.9917	3.93333	28.9667
R038	26	08:00:00	24.9167	30.75	5.83333	24.975	30.7417	5.38333	27.8583
R038	27	08:00:00	27.5083	31	3.49167	27.5167	30.8667	3.24167	29.1917
R038	33	08:00:00	24.0667	34.05	9.98333	24.1333	34.025	8.96667	29.0792
R038	34	08:00:00	25.6667	30.4917	4.825	25.975	30.4833	4.13333	28.2292
R038	40	08:00:00	25.0583	30.8917	5.83333	25.0917	30.75	5.5	27.9208
R038	41	08:00:00	27.05	30.7583	3.70833	27.075	30.5167	3.30833	28.7958
R040	10	08:00:00	24.0583	30.3417	6.28333	24.0583	30.2833	5.94167	27.1708
R040	17	08:00:00	25.175	30.475	5.3	25.2167	30.2417	4.69167	27.7292
R040	24	08:00:00	24.8333	30.25	5.41667	24.85	30.2417	4.96667	27.5458
R040	31	08:00:00	25.4833	33.525	8.04167	25.5333	33.3583	7.1	29.4458
R040	38	08:00:00	26	33.5	7.5	26.4	33.175	6.01667	29.7875
R042	4	08:00:00	27.175	30.7167	3.54167	27.225	30.6167	3.26667	28.9208
R042	5	08:00:00	24.1083	29.4167	5.30833	24.375	29.4083	4.80833	26.8917
R042	11	08:00:00	25.0917	29.6167	4.525	25.4333	29.4333	3.85833	27.4333
R042	12	08:00:00	23.7833	26.8	3.01667	23.8667	26.75	2.76667	25.3083
R042	14	08:00:00	24.9833	30.1583	5.175	25.1083	30.075	4.725	27.5917
R042	18	08:00:00	28.8667	32.6	3.73333	28.9	32.5417	3.59167	30.7208
R042	19	08:00:00	26.0167	30.6833	4.66667	26.0167	30.5167	4.35833	28.2667
R042	32	08:00:00	26.125	30.5333	4.40833	26.1667	30.4583	4.19167	28.3125
R042	33	08:00:00	25.8	33.925	8.125	25.8	33.8	7.46667	29.8
R042	39	08:00:00	26.2917	30.6417	4.35	26.3	30.35	3.975	28.325
R042	40	08:00:00	26.75	33.3833	6.63333	26.9	33.25	6.10833	30.075
R042	42	08:00:00	27.2083	30.75	3.54167	27.3333	30.625	3.15833	28.9792
R043	25	08:00:00	23.75	29.6167	5.86667	23.7583	29.6	5.425	26.6792
R043	32	08:00:00	25.8917	34.0083	8.11667	25.9167	33.9833	7.64167	29.95
R043	39	08:00:00	24.3167	30.6833	6.36667	24.3167	30.3583	5.74167	27.3375
R045	14	08:00:00	22.9167	32.9	9.98333	23.2417	32.675	8.36667	27.9583
R045	21	08:00:00	23.575	30.9833	7.40833	24.1167	30.9667	6.25833	27.5417
R045	28	08:00:00	22.2083	31.1167	8.90833	22.375	30.9833	7.825	26.6792
R045	35	08:00:00	25.6333	32.6667	7.03333	26.3083	32.5667	5.75	29.4375
R045	42	08:00:00	23.7833	32.2917	8.50833	23.9667	31.9667	6.65	27.9667
R046	4	08:00:00	26.4583	31.2417	4.78333	26.4667	31.1	4.19167	28.7833
R046	11	08:00:00	25.6083	34.25	8.64167	25.65	33.9417	7.73333	29.7958
R046	18	08:00:00	26.1917	31.25	5.05833	26.4	31.075	4.33333	28.7375
R046	25	08:00:00	26.7667	31.55	4.78333	26.825	31.0083	3.94167	28.9167
R046	32	08:00:00	27.0833	31.6583	4.575	27.1583	31.6	4.09167	29.3792
R046	39	08:00:00	28.45	31	2.55	28.475	30.9917	2.34167	29.7333
R048	3	08:00:00	27.7	33.6167	5.91667	27.9083	33.6083	5.18333	30.7583
R048	6	08:00:00	27.0917	31.8583	4.76667	27.1333	31.7167	4.35833	29.425
R048	13	08:00:00	26.6917	31.6417	4.95	26.7	31.5917	4.49167	29.1458
R048	17	08:00:00	25.875	31.6	5.725	25.975	31.4	4.96667	28.6875
R048	20	08:00:00	27.1167	34.3833	7.26667	27.1167	34.35	6.66667	30.7333
R048	27	08:00:00	25.7583	31.5583	5.8	25.8083	31.4167	5.275	28.6125
R048	31	08:00:00	27.875	31.7167	3.84167	27.8833	31.7083	3.58333	29.7958
R048	34	08:00:00	27.6167	31.4333	3.81667	27.6833	31.2417	3.31667	29.4625
R048	41	08:00:00	26.8083	31.7167	4.90833	26.8167	31.6083	4.33333	29.2125
R050	14	08:00:00	25.2	33.0083	7.80833	25.2	32.9333	7.26667	29.0667
R050	21	08:00:00	21.8167	31.025	9.20833	22.0083	31	8.45	26.5042
R050	28	08:00:00	25.1583	30.5583	5.4	25.4417	30.3917	4.65833	27.9167
R050	35	08:00:00	24.3583	30.5	6.14167	24.7167	30.3917	4.725	27.5542
R050	42	08:00:00	23.7833	32.35	8.56667	23.9917	32.3333	7.8	28.1625
R052	3	08:00:00	23.975	32.3583	8.38333	24.15	32.3083	7.11667	28.2292
R052	7	08:00:00	23.4583	32.0833	8.625	23.9833	31.8	7.13333	27.8917
R052	10	08:00:00	26.0833	32.3583	6.275	26.2333	32.3417	5.675	29.2875
R052	14	08:00:00	24.275	31.8583	7.58333	24.4417	31.4667	6.28333	27.9542
R052	17	08:00:00	23.425	31.6417	8.21667	24.0417	31.025	6.29167	27.5333
R052	21	08:00:00	24.0667	31.7083	7.64167	24.8	31.6083	6.15	28.2042
R052	24	08:00:00	23.2167	31.2667	8.05	23.275	31.2333	7.19167	27.2542
R052	28	08:00:00	24.275	31.6833	7.40833	24.725	31.6083	6.01667	28.1667
R052	31	08:00:00	23.4167	32.15	8.73333	23.6583	32.1417	7.96667	27.9
R052	35	08:00:00	24.425	32.175	7.75	24.6583	32.15	6.85833	28.4042
R052	38	08:00:00	24.65	31.925	7.275	25.0333	31.8417	6.24167	28.4375
R052	42	08:00:00	24.1667	31.9583	7.79167	24.5	31.8667	6.675	28.1833
R056	12	08:00:00	24.5917	29.1167	4.525	25.0333	27.9167	2.76667	26.475
R056	19	08:00:00	25.775	29.7333	3.95833	26.0167	29.2333	3.04167	27.625
R056	26	08:00:00	24.7417	30.125	5.38333	25.0167	29.9833	4.53333	27.5
R056	33	08:00:00	26.0917	32.7417	6.65	26.1167	32.725	6.31667	29.4208
R056	40	08:00:00	25.4167	28.6917	3.275	25.8833	26.7917	0.858333	26.3375
R058	7	08:00:00	24.8	29.95	5.15	25.3	29.9167	4.23333	27.6083
R058	14	08:00:00	28.6417	34	5.35833	28.775	33.9917	4.94167	31.3833
R058	21	08:00:00	25.5917	33.3667	7.775	25.65	33.325	7.15833	29.4875
R058	28	08:00:00	26.6667	32.9917	6.325	26.8167	32.9833	5.63333	29.9
R058	35	08:00:00	24.4917	30.2	5.70833	25.2417	30.1833	4.53333	27.7125
R058	42	08:00:00	24.6333	29.7583	5.125	24.975	29.75	4.475	27.3625
R063	3	08:00:00	25.975	30.8833	4.90833	26.0833	30.7667	4.41667	28.425
R063	5	08:00:00	26.7833	30.9167	4.13333	26.95	30.75	3.55833	28.85
R063	10	08:00:00	26.8667	30.7417	3.875	27.1083	30.6417	3.325	28.875
R063	12	08:00:00	24.8917	30.7167	5.825	24.9417	30.7	5.30833	27.8208
R063	17	08:00:00	26.2	30.4667	4.26667	26.2667	30.3333	3.74167	28.3
R063	19	08:00:00	28.325	30.6583	2.33333	28.3583	30.55	2.05833	29.4542
R063	24	08:00:00	24.8167	30.675	5.85833	24.9167	30.575	5.13333	27.7458
R063	26	08:00:00	27.1917	30.45	3.25833	27.2667	30.3667	2.94167	28.8167
R063	31	08:00:00	26.575	32.3833	5.80833	26.6917	32.375	5.26667	29.5333
R063	33	08:00:00	25.2083	33.45	8.24167	25.325	33.4167	7.08333	29.3708
R063	38	08:00:00	24.7083	30.7333	6.025	25.175	30.5667	4.31667	27.8708
R063	40	08:00:00	24.0167	30.3917	6.375	24.375	30.3667	5.40833	27.3708
R066	6	08:00:00	24.325	31.1917	6.86667	24.4417	31	6.075	27.7208
R066	13	08:00:00	24.5583	31.275	6.71667	24.8667	30.9917	5.7	27.9292
R066	20	08:00:00	24.6917	31.2667	6.575	25	30.9083	5.64167	27.9542
R066	27	08:00:00	25.7	31.2583	5.55833	26.0917	30.8333	4.35	28.4625
R066	34	08:00:00	23.85	31.6083	7.75833	24.3583	30.825	6.15	27.5917
R066	41	08:00:00	23.4667	31.1833	7.71667	24	31.0833	6.475	27.5417
R068	3	08:00:00	24.0667	31.5167	7.45	24.075	31.325	6.88333	27.7
R068	5	08:00:00	24.5167	31.125	6.60833	24.5167	30.9833	6.20833	27.75
R068	10	08:00:00	26.35	33.4917	7.14167	26.35	33.4333	6.58333	29.8917
R068	12	08:00:00	27.0083	33.5667	6.55833	27.5583	33.1333	5.23333	30.3458
R068	17	08:00:00	25.8167	31.1917	5.375	25.8417	31.175	4.975	28.5083
R068	19	08:00:00	25.5917	31.2333	5.64167	25.6083	30.9917	5.1	28.3
R068	24	08:00:00	25.8333	31.1917	5.35833	25.8917	31.075	4.875	28.4833
R068	26	08:00:00	25.5917	31.5	5.90833	25.675	31.4917	5.36667	28.5833
R068	31	08:00:00	25.85	32.9	7.05	25.8583	32.7083	6.45	29.2833
R068	33	08:00:00	27.55	34.3	6.75	27.9917	33.4917	5.25	30.7417
R068	38	08:00:00	25.7333	31.1833	5.45	25.8917	30.7417	4.625	28.3167
R068	40	08:00:00	27.7333	34.225	6.49167	27.7333	34.1333	6.15	30.9333
R069	3	08:00:00	24.6167	31.3417	6.725	24.675	31	6.20833	27.8375
R069	5	08:00:00	24.8917	32.3	7.40833	24.9	32.2917	7.10833	28.5958
R069	10	08:00:00	29.0667	33.35	4.28333	29.0917	33.2333	4.00833	31.1625
R069	12	08:00:00	29.9917	32.8083	2.81667	30.0583	32.7917	2.63333	31.425
R069	17	08:00:00	26.1333	31.5583	5.425	26.15	31.5083	5.2	28.8292
R069	19	08:00:00	23.8917	31	7.10833	23.8917	30.9833	6.9	27.4375
R069	24	08:00:00	25.0583	32.475	7.41667	25.1167	32.4583	7.11667	28.7875
R069	26	08:00:00	23.1333	30.6	7.46667	23.1583	30.5417	7.04167	26.85
R069	31	08:00:00	26.2417	33.0083	6.76667	26.2583	32.9917	6.51667	29.625
R069	33	08:00:00	26.2167	33.3333	7.11667	26.225	32.9333	6.29167	29.5792
R069	38	08:00:00	27.1833	33.225	6.04167	27.1833	33.2167	5.86667	30.2
R069	40	08:00:00	25.7083	31.1083	5.4	25.7083	31.0083	5.09167	28.3583
R071	3	08:00:00	20.9833	31.6167	10.6333	21.8333	31.5667	8.81667	26.7
R071	6	08:00:00	24.0667	30.5	6.43333	24.15	29.9333	5.55	27.0417
R071	10	08:00:00	23.625	32.2417	8.61667	24.4417	32.075	7.08333	28.2583
R071	13	08:00:00	24.0167	30.4667	6.45	24.5333	30.2	5.21667	27.3667
R071	17	08:00:00	23.9417	31.825	7.88333	25.0167	31.6417	6.26667	28.3292
R071	20	08:00:00	24.2167	30.3583	6.14167	24.875	30.25	5.15	27.5625
R071	24	08:00:00	22.9667	32.0417	9.075	24.4583	31.9667	6.96667	28.2125
R071	27	08:00:00	24.125	30.4083	6.28333	24.2	30.2	5.65	27.2
R071	31	08:00:00	23.5	32.5667	9.06667	25.1667	32.2	6.225	28.6833
R071	34	08:00:00	23.325	30.625	7.3	24.0583	29.9583	5.7	27.0083
R071	38	08:00:00	23.8583	32.275	8.41667	24.65	32.0083	6.95833	28.3292
R071	41	08:00:00	24.175	30.8083	6.63333	24.6417	30.7417	5.94167	27.6917
R073	11	08:00:00	24.9083	33.8333	8.925	24.9667	33.775	8.19167	29.3708
R073	18	08:00:00	25.4	31.8083	6.40833	25.7583	31.625	5.775	28.6917
R073	25	08:00:00	28.025	31.8417	3.81667	28.1583	31.575	3.28333	29.8667
R073	39	08:00:00	26.2333	32.05	5.81667	26.65	32.0417	5	29.3458
R077	5	08:00:00	23.8917	34.0083	10.1167	24.5083	32.7083	6.5	28.6083
R077	12	08:00:00	24.875	32.7083	7.83333	25.7833	32.1667	5.38333	28.975
R077	19	08:00:00	24.4833	35.425	10.9417	25.3083	34.8667	8.13333	30.0875
R077	26	08:00:00	24.6333	34.1583	9.525	25.075	33.0667	7.05833	29.0708
R077	33	08:00:00	25.6083	35.9167	10.3083	26.0583	35.0333	7.41667	30.5458
R077	40	08:00:00	24.6167	34.325	9.70833	25.85	33.6417	6.56667	29.7458
R078	11	08:00:00	25.8667	30.0667	4.2	26.5667	30	3.3	28.2833
R078	18	08:00:00	25.3083	31.5917	6.28333	25.6583	31.5417	5.49167	28.6
R078	25	08:00:00	24.1333	30.0917	5.95833	24.775	30.0083	4.95833	27.3917
R078	32	08:00:00	23.5167	30.0333	6.51667	24.3667	29.975	5.24167	27.1708
R078	39	08:00:00	24.9417	30.05	5.10833	25.5417	29.9917	3.56667	27.7667
R081	3	08:00:00	27.9833	35.7583	7.775	28.7667	35.4917	5.91667	32.1292
R081	7	08:00:00	29.0333	35.825	6.79167	29.3917	35.3917	5.73333	32.3917
R081	10	08:00:00	27.5	34.4833	6.98333	28.2667	34.0167	5.01667	31.1417
R081	14	08:00:00	28.0833	36	7.91667	28.4917	35.725	6.425	32.1083
R081	17	08:00:00	27.6667	33.0833	5.41667	27.9583	33.075	3.94167	30.5167
R081	21	08:00:00	29.65	35.75	6.1	29.725	35.2333	5.13333	32.4792
R081	24	08:00:00	27.1	35.0667	7.96667	28.0917	34.9917	5.3	31.5417
R081	28	08:00:00	28.5	35.75	7.25	29.2083	35.3917	5.1	32.3
R081	31	08:00:00	28.8333	31.3333	2.5	29.0917	31.025	1.75833	30.0583
R081	35	08:00:00	29	34.8333	5.83333	29.2667	34.4917	4.55833	31.8792
R081	38	08:00:00	28.5	35.6667	7.16667	29.6167	34.325	4.08333	31.9708
R081	42	08:00:00	29	36	7	29.325	35.7417	5.81667	32.5333
R085	3	08:00:00	26.65	33.125	6.475	26.75	32.9083	5.85	29.8292
R085	7	08:00:00	25.325	32.8333	7.50833	25.4833	32.7167	6.675	29.1
R085	10	08:00:00	26.875	37.3417	10.4667	27.075	37.15	9.19167	32.1125
R085	14	08:00:00	25.9417	32.875	6.93333	26.175	32.625	5.95833	29.4
R085	17	08:00:00	24.9167	31.3083	6.39167	25.0333	31.2333	5.63333	28.1333
R085	21	08:00:00	26.775	34.8917	8.11667	27.5667	34.7833	6.54167	31.175
R085	24	08:00:00	23.5083	34.9167	11.4083	23.6333	34.8667	10.3167	29.25
R085	28	08:00:00	27.5333	33.25	5.71667	27.75	32.8417	4.55	30.2958
R085	31	08:00:00	27.4667	31.0167	3.55	27.625	30.8333	2.89167	29.2292
R085	35	08:00:00	27.6917	33.1417	5.45	28.25	33	4.41667	30.625
R085	38	08:00:00	27.475	34.375	6.9	27.7	34.0583	5.85833	30.8792
R085	42	08:00:00	28.275	35.1	6.825	28.35	35.0583	6.275	31.7042
R086	3	08:00:00	27.6	30.4333	2.83333	27.725	29.7083	1.85833	28.7167
R086	4	08:00:00	27.15	30.2417	3.09167	27.2417	30.0333	2.70833	28.6375
R086	6	08:00:00	26.2083	30.5333	4.325	26.2917	30.4833	4.1	28.3875
R086	10	08:00:00	25.925	30.5083	4.58333	26.0333	30.3167	3.98333	28.175
R086	13	08:00:00	26.225	30.5167	4.29167	26.3583	30.4917	4	28.425
R086	17	08:00:00	26.05	30.4583	4.40833	26.3167	30.4417	3.85	28.3792
R086	18	08:00:00	23.75	30.25	6.5	24.0583	30.075	5.60833	27.0667
R086	20	08:00:00	27.55	30.5083	2.95833	27.7	30.3417	2.575	29.0208
R086	24	08:00:00	26.6667	30.6	3.93333	26.8583	30.4917	3.50833	28.675
R086	27	08:00:00	26.0917	32.6417	6.55	27.975	32.6167	4.26667	30.2958
R086	31	08:00:00	26.0417	30.5	4.45833	26.175	30.4833	4.11667	28.3292
R086	32	08:00:00	24.325	30.2667	5.94167	24.725	30.2417	5.13333	27.4833
R086	34	08:00:00	26.4167	32.25	5.83333	26.6	32.2333	5.325	29.4167
R086	38	08:00:00	25.525	30.5	4.975	25.8917	30.4917	4.31667	28.1917
R086	41	08:00:00	26.1667	32.1333	5.96667	26.85	31.9917	4.95	29.4208
R090	4	08:00:00	24.6917	30.4833	5.79167	24.7917	30.3083	5.15833	27.55
R090	18	08:00:00	25.0833	30.5167	5.43333	25.225	30.4833	4.925	27.8542
R090	25	08:00:00	23.85	30.7083	6.85833	23.9417	30.4583	6.225	27.2
R090	32	08:00:00	23.975	30.5833	6.60833	24.1083	30.5167	6.03333	27.3125
R090	39	08:00:00	24.1667	30.5083	6.34167	24.2417	30.1083	5.49167	27.175
R095	5	08:00:00	25.175	32.0417	6.86667	25.4833	31.125	5.08333	28.3042
R095	12	08:00:00	24.25	31.0917	6.84167	25.2	31.025	5.20833	28.1125
R095	19	08:00:00	26.3	36.8333	10.5333	26.9667	36.5	8.6	31.7333
R095	26	08:00:00	25.5333	35.0083	9.475	26.6667	34.825	7.61667	30.7458
R095	33	08:00:00	26.5917	32.6833	6.09167	26.9917	32.425	5.00833	29.7083
R095	40	08:00:00	24.575	34.4583	9.88333	25.0833	34.2167	8.325	29.65
R099	6	08:00:00	24.6167	32.025	7.40833	24.6417	32	6.81667	28.3208
R099	13	08:00:00	23.5917	32.1083	8.51667	23.6333	31.8667	7.65833	27.75
R099	20	08:00:00	24.7833	31.625	6.84167	25.3	31.275	5.59167	28.2875
R099	27	08:00:00	23.1167	31.85	8.73333	23.1417	31.675	7.61667	27.4083
R099	34	08:00:00	24.4583	31.7	7.24167	24.475	31.175	6.11667	27.825
R099	41	08:00:00	23.8917	32.3167	8.425	23.9333	32.225	7.35	28.0792
R100	4	08:00:00	26.3083	30.9167	4.60833	26.3083	30.875	4.325	28.5917
R100	11	08:00:00	25.6667	30.8833	5.21667	26.0167	30.775	4.38333	28.3958
R100	18	08:00:00	27.0583	30.8917	3.83333	27.2583	30.8667	3.41667	29.0625
R100	25	08:00:00	27.1	35.1	8	27.1083	35.0833	7.25	31.0958
R100	32	08:00:00	25.675	32.175	6.5	25.8	31.9917	5.59167	28.8958
R100	39	08:00:00	27.6417	34.725	7.08333	27.9667	34.5083	6.2	31.2375
R102	3	08:00:00	22.925	30.1667	7.24167	23.1417	29.9583	6.39167	26.55
R102	5	08:00:00	25.875	33.5833	7.70833	26.0667	33.5167	6.85833	29.7917
R102	10	08:00:00	24.325	29.7583	5.43333	24.5	29.675	4.875	27.0875
R102	12	08:00:00	25.4	30.9083	5.50833	25.525	30.8583	5.00833	28.1917
R102	17	08:00:00	24.15	29.675	5.525	24.2917	29.4917	4.925	26.8917
R102	19	08:00:00	23.3833	29.6833	6.3	23.4333	29.35	5.63333	26.3917
R102	24	08:00:00	24.2583	29.6833	5.425	24.4833	29.575	4.825	27.0292
R102	26	08:00:00	22.1917	29.675	7.48333	22.2917	29.5167	6.725	25.9042
R102	31	08:00:00	25.7667	32.65	6.88333	26.025	32.6	6.13333	29.3125
R102	33	08:00:00	23.45	29.6917	6.24167	23.7417	29.3417	5.19167	26.5417
R102	38	08:00:00	23	29.6333	6.63333	23.2083	29.4833	5.94167	26.3458
R102	40	08:00:00	23.325	29.75	6.425	23.575	29.7333	5.81667	26.6542
R104	3	08:00:00	23.525	30.875	7.35	23.9667	30.8583	5.9	27.4125
R104	10	08:00:00	24.2917	30.8333	6.54167	24.7	30.3917	5.15	27.5458
R104	17	08:00:00	25.35	31.0333	5.68333	25.5667	31	4.98333	28.2833
R104	24	08:00:00	24.1583	30.8833	6.725	24.275	30.5583	5.74167	27.4167
R104	31	08:00:00	25.1667	30.9667	5.8	25.775	30.35	4.26667	28.0625
R104	38	08:00:00	24.75	34.9333	10.1833	24.9917	34.925	8.34167	29.9583
R109	3	08:00:00	26.1917	31.3583	5.16667	26.375	31.2667	4.46667	28.8208
R109	6	08:00:00	27.4167	32.2667	4.85	28.0917	32.075	3.725	30.0833
R109	10	08:00:00	27.15	31.4333	4.28333	27.25	31.3833	3.76667	29.3167
R109	13	08:00:00	27.7333	31.6167	3.88333	29.2333	31.2583	1.85833	30.2458
R109	17	08:00:00	27.725	31.6583	3.93333	27.8333	31.4	3.375	29.6167
R109	20	08:00:00	26.4667	31.725	5.25833	27.7083	31.3917	3.45833	29.55
R109	24	08:00:00	27.2667	31.6083	4.34167	27.3583	30.9583	3.15	29.1583
R109	27	08:00:00	27.7167	31.6333	3.91667	28.1083	31.275	2.98333	29.6917
R109	31	08:00:00	27.0917	33.5	6.40833	27.2583	33.375	4.625	30.3167
R109	34	08:00:00	27.7	31.425	3.725	28.0417	31.2417	2.86667	29.6417
R109	38	08:00:00	26.575	31.65	5.075	26.575	31.5333	4.55833	29.0542
R109	41	08:00:00	26.25	33.5667	7.31667	26.25	33.35	6.06667	29.8
R112	3	08:00:00	26.3667	30.3333	3.96667	27.0083	30.3167	3.20833	28.6625
R112	5	08:00:00	25.325	32.2	6.875	25.5	31.8417	5.2	28.6708
R112	7	08:00:00	25.9083	35.0417	9.13333	26.45	35.0333	7.86667	30.7417
R112	10	08:00:00	26.5667	34.0167	7.45	27.2083	33.7333	6.08333	30.4708
R112	12	08:00:00	25.8583	32.225	6.36667	26.15	31.95	5.46667	29.05
R112	14	08:00:00	25.3833	32.0917	6.70833	25.7167	32.075	5.93333	28.8958
R112	17	08:00:00	26.8583	33	6.14167	27.1	32.8917	4.99167	29.9958
R112	19	08:00:00	26.375	35.2083	8.83333	27.2	35.2	7.49167	31.2
R112	21	08:00:00	26.7	34.2333	7.53333	26.9583	34.225	6.84167	30.5917
R112	31	08:00:00	26.0417	34.2417	8.2	26.9167	34.2333	6.65833	30.575
R112	33	08:00:00	27.3	34.5167	7.21667	27.5667	34.5083	6.68333	31.0375
R112	35	08:00:00	26.45	34.9083	8.45833	26.7	34.8083	7.575	30.7542
R112	38	08:00:00	26.0833	34.2083	8.125	26.4333	34.0917	6.95	30.2625
R112	40	08:00:00	23.9083	30.0083	6.1	23.9667	29.925	5.70833	26.9458
R112	42	08:00:00	27.7167	35.175	7.45833	28.0917	34.8	6.29167	31.4458
R114	4	08:00:00	27.0583	31.05	3.99167	27.4583	30.8917	3.29167	29.175
R114	7	08:00:00	24.5917	31.1583	6.56667	24.8917	30.75	5.39167	27.8208
R114	11	08:00:00	25.3583	31.0083	5.65	25.55	30.6667	4.66667	28.1083
R114	14	08:00:00	25.575	31.05	5.475	25.6667	30.775	4.75	28.2208
R114	18	08:00:00	24.6917	30.7667	6.075	25.125	30.7583	5.075	27.9417
R114	21	08:00:00	25.3667	30.8667	5.5	25.5417	30.775	4.83333	28.1583
R114	25	08:00:00	26.5	30.5417	4.04167	26.7333	30.2583	3.4	28.4958
R114	28	08:00:00	26.0333	31.0667	5.03333	26.3833	30.8917	4.24167	28.6375
R114	32	08:00:00	26.9583	30.65	3.69167	27.0667	30.4833	3.30833	28.775
R114	35	08:00:00	25.75	32.3333	6.58333	26	32.1333	5.58333	29.0667
R114	39	08:00:00	24.5583	31.6083	7.05	24.5833	31.3917	6.45833	27.9875
R114	42	08:00:00	26.725	30.8167	4.09167	26.8417	30.4167	3.40833	28.6292
R118	3	08:00:00	23.775	31.1667	7.39167	24.1667	30.8583	6.14167	27.5125
R118	10	08:00:00	24.2917	31.1667	6.875	24.3917	31.0417	5.94167	27.7167
R118	17	08:00:00	24.0667	31.1083	7.04167	24.525	30.7917	5.74167	27.6583
R118	24	08:00:00	24.7333	31.9667	7.23333	24.8667	31.7	6.36667	28.2833
R118	31	08:00:00	25.1	31.4917	6.39167	25.2583	31.475	5.65833	28.3667
R118	38	08:00:00	22.7167	31.775	9.05833	22.925	31.7167	8.14167	27.3208
R119	4	08:00:00	24.8833	29.325	4.44167	24.8917	28.8167	3.68333	26.8542
R119	11	08:00:00	27.6667	31.2917	3.625	28.1583	31.25	2.85	29.7042
R119	18	08:00:00	23.825	31.0667	7.24167	23.9833	30.9333	6.15	27.4583
R119	25	08:00:00	26.9917	31.1417	4.15	27.025	31.125	3.88333	29.075
R119	32	08:00:00	27.5833	31.0333	3.45	27.85	31.025	3.08333	29.4375
R119	39	08:00:00	27.35	31.05	3.7	27.4667	30.9167	3.20833	29.1917
R122	3	08:00:00	23.6667	29.8333	6.16667	23.7	29.7	5.525	26.7
R122	4	08:00:00	23.325	29.8333	6.50833	23.45	29.7667	5.675	26.6083
R122	5	08:00:00	25.3	30.0333	4.73333	25.3667	29.9	4.26667	27.6333
R122	12	08:00:00	23	29	6	23.9	28.95	4.63333	26.425
R122	14	08:00:00	24.4667	29.7083	5.24167	24.475	29.575	4.775	27.025
R122	17	08:00:00	24.0083	29.8917	5.88333	24.175	29.8583	5.23333	27.0167
R122	18	08:00:00	24.0667	29.6583	5.59167	24.075	29.4417	4.975	26.7583
R122	19	08:00:00	23	29.9083	6.90833	23.0667	29.7583	5.89167	26.4125
R122	24	08:00:00	24.375	29.75	5.375	24.6833	29.475	4.44167	27.0792
R122	26	08:00:00	24.525	29.775	5.25	24.7333	29.7	4.50833	27.2167
R122	28	08:00:00	24.55	29.75	5.2	24.575	29.675	4.65	27.125
R126	3	08:00:00	24.9667	31.0833	6.11667	25.0833	31.0167	5.075	28.05
R126	10	08:00:00	24.6333	30.8	6.16667	25.6833	30.75	4.23333	28.2167
R126	17	08:00:00	26.4583	32.55	6.09167	26.55	32.2417	4.86667	29.3958
R126	24	08:00:00	22.275	30.525	8.25	23.025	30.5167	6.35	26.7708
R126	31	08:00:00	24.8917	30.3833	5.49167	25.0917	30.0833	4.04167	27.5875
R126	38	08:00:00	25.9083	32.5417	6.63333	26.025	32.2167	5.25833	29.1208
R130	10	08:00:00	25.7583	31.825	6.06667	26.75	31.7167	4.425	29.2333
R130	13	08:00:00	26.7083	31.4917	4.78333	26.9917	30.6083	3.11667	28.8
R130	17	08:00:00	25.9917	31.7917	5.8	26.5917	31.475	4.49167	29.0333
R130	20	08:00:00	27.4	32.1333	4.73333	27.4167	32.125	4.09167	29.7708
R130	24	08:00:00	25.75	31.925	6.175	25.775	31.7167	5.15833	28.7458
R130	27	08:00:00	29.4667	34.6	5.13333	29.4833	34.0083	4.08333	31.7458
R130	31	08:00:00	26.55	31.9583	5.40833	26.7417	31.7667	4.375	29.2542
R130	34	08:00:00	27.2333	29.9917	2.75833	27.5333	29.7583	2.05833	28.6458
R130	38	08:00:00	31.8083	36.6333	4.825	32.25	35.9	3.18333	34.075
R130	41	08:00:00	24.4917	33.8833	9.39167	25.6583	33.75	7.4	29.7042
R131	4	08:00:00	23.5833	30.6833	7.1	23.5833	29.8583	5.86667	26.7208
R131	7	08:00:00	25.3583	31.6	6.24167	25.4667	30.9083	5.16667	28.1875
R131	10	08:00:00	24.5	31	6.5	24.675	30.4917	5.31667	27.5833
R131	11	08:00:00	25.4	31.3	5.9	25.4917	30.9917	5.24167	28.2417
R131	14	08:00:00	24.25	30.9083	6.65833	24.5917	30.35	5.49167	27.4708
R131	18	08:00:00	22.9417	30.7167	7.775	23.775	30.1083	6.15833	26.9417
R131	21	08:00:00	24.8417	30.925	6.08333	25.4333	30.5583	4.88333	27.9958
R131	24	08:00:00	25.4167	30.5	5.08333	25.55	30.375	4.58333	27.9625
R131	25	08:00:00	25.7417	31	5.25833	25.875	30.9917	4.80833	28.4333
R131	28	08:00:00	26.1083	30.9917	4.88333	26.375	30.925	4.4	28.65
R131	32	08:00:00	28.0333	32.3417	4.30833	28.0667	31.9917	3.79167	30.0292
R131	38	08:00:00	27	31	4	27.0917	30.9167	3.525	29.0042
R131	39	08:00:00	24.9417	31	6.05833	24.9417	30.9917	5.60833	27.9667
R131	42	08:00:00	27.1333	31.6167	4.48333	27.1583	31.2083	3.64167	29.1833
R134	4	08:00:00	24.25	31.2833	7.03333	24.375	31.1667	6.48333	27.7708
R134	11	08:00:00	24.8167	30.0333	5.21667	24.825	29.7417	4.80833	27.2833
R134	25	08:00:00	23.975	30.5333	6.55833	23.9917	30.5083	6	27.25
R134	32	08:00:00	25.7417	31.3417	5.6	25.9167	31	4.89167	28.4583
R134	39	08:00:00	25.475	31	5.525	25.5	30.8917	5.1	28.1958
R135	4	08:00:00	29.2917	30.7167	1.425	29.3083	30.4917	1.16667	29.9
R135	18	08:00:00	25.4583	29.5083	4.05	25.4583	29.4	3.89167	27.4292
R135	32	08:00:00	26.9333	30.6833	3.75	27.1833	30.6083	3.34167	28.8958
R139	5	08:00:00	23.8917	30.95	7.05833	23.9833	30.25	5.63333	27.1167
R139	12	08:00:00	23.4167	32.975	9.55833	23.4583	32.5417	8.5	28
R139	19	08:00:00	22.8833	31.9	9.01667	22.8917	31.4917	7.64167	27.1917
R139	26	08:00:00	25.25	35.075	9.825	25.275	34.1833	7.39167	29.7292
R139	33	08:00:00	25.5	32.5	7	25.5833	32.4833	6.40833	29.0333
R139	40	08:00:00	24.0083	32.8083	8.8	24.1167	32.8	8.15833	28.4583
R141	4	08:00:00	25.7417	31.2917	5.55	26	31.1583	4.93333	28.5792
R141	7	08:00:00	24.4083	31.35	6.94167	24.7583	31.1583	6.15	27.9583
R141	11	08:00:00	25.0167	31.3917	6.375	26.3583	31.2417	4.55	28.8
R141	14	08:00:00	25.175	31.2667	6.09167	25.6667	31.2	5.39167	28.4333
R141	18	08:00:00	24.5083	33.5167	9.00833	24.775	33.1667	7.29167	28.9708
R141	21	08:00:00	24.3667	31.2167	6.85	24.9833	31.075	5.575	28.0292
R141	25	08:00:00	25.2833	31.25	5.96667	25.4833	30.7583	5	28.1208
R141	28	08:00:00	24.8	31.35	6.55	25.0583	31.2417	5.9	28.15
R141	32	08:00:00	22.25	31.15	8.9	22.3667	31.0833	7.83333	26.725
R141	35	08:00:00	25.475	34.3917	8.91667	25.7917	34.1417	7.88333	29.9667
R141	39	08:00:00	25.225	34.3583	9.13333	25.525	34.35	8.28333	29.9375
R141	42	08:00:00	24.925	33.0417	8.11667	25.4083	32.4833	6.70833	28.9458
R143	4	08:00:00	26.2	30.7417	4.54167	26.25	29.8083	3.43333	28.0292
R143	11	08:00:00	27.525	30.4	2.875	27.575	29.8833	2.25	28.7292
R143	18	08:00:00	27.2083	30.725	3.51667	27.3083	30.0333	2.60833	28.6708
R143	25	08:00:00	23.4417	30.2667	6.825	23.4917	30.0417	5.95833	26.7667
R143	32	08:00:00	26.0167	30.9667	4.95	26.2583	30.775	4.09167	28.5167
R143	39	08:00:00	26.5833	31.25	4.66667	26.6333	30.8333	3.96667	28.7333
R144	5	08:00:00	24.1167	30.5833	6.46667	24.4917	30.1667	4.825	27.3292
R144	12	08:00:00	26.875	32.575	5.7	27.125	32.1	4.63333	29.6125
R144	19	08:00:00	23.875	29.8167	5.94167	24.1583	29.4833	4.875	26.8208
R144	26	08:00:00	24.6667	32.075	7.40833	24.7167	32.0667	6.44167	28.3917
R144	33	08:00:00	25.9083	32.425	6.51667	26.325	31.9917	5.15	29.1583
R144	40	08:00:00	23.6333	32.05	8.41667	23.75	31.475	7.00833	27.6125
R145	4	08:00:00	24.9167	34.3667	9.45	25.0083	34.25	8.35	29.6292
R145	11	08:00:00	26.3917	34.65	8.25833	26.475	34.3417	7.175	30.4083
R145	18	08:00:00	25.2917	33.175	7.88333	25.6333	32.7833	6.625	29.2083
R145	25	08:00:00	25.2417	32.0417	6.8	25.8917	31.9833	5.9	28.9375
R145	32	08:00:00	25.6917	33.6333	7.94167	26.1	33.5	6.81667	29.8
R145	39	08:00:00	28.1667	33.7	5.53333	28.8	33.5833	4.19167	31.1917
R146	5	08:00:00	23.9083	32.3167	8.40833	24.1333	32.3	6.975	28.2167
R146	12	08:00:00	23.6667	32.5083	8.84167	23.8167	32.35	7.26667	28.0833
R146	19	08:00:00	23.9167	31.5	7.58333	24.3833	31.4917	6.075	27.9375
R146	26	08:00:00	23.9833	32.5	8.51667	24.1	32.4917	6.96667	28.2958
R146	33	08:00:00	23.9917	31.3333	7.34167	24.0917	30.5417	5.5	27.3167
R146	40	08:00:00	23.7417	30.2083	6.46667	23.875	29.6667	5.25	26.7708
R149	5	08:00:00	26.0333	31.3833	5.35	26.0417	31.2167	4.93333	28.6292
R149	12	08:00:00	26.3083	31.1417	4.83333	26.3167	30.9083	4.4	28.6125
R149	19	08:00:00	26.7417	31.175	4.43333	26.975	30.7167	3.55	28.8458
R149	26	08:00:00	26.3583	31.0583	4.7	26.525	30.9917	4.23333	28.7583
R149	33	08:00:00	25.4667	31.0833	5.61667	25.6417	31.0083	5.18333	28.325
R149	40	08:00:00	26.2667	31.1917	4.925	26.4833	30.9917	4.23333	28.7375
R153	18	08:00:00	25.6083	35.1417	9.53333	25.9167	34.85	8.45	30.3833
R153	25	08:00:00	26.6583	35.45	8.79167	26.8833	35.35	7.33333	31.1167
R153	32	08:00:00	26.45	34.1083	7.65833	27.3333	34	6.29167	30.6667
R153	39	08:00:00	26.5667	36.6083	10.0417	27.7	35.6	7.45833	31.65
R154	5	08:00:00	26.5417	31.275	4.73333	26.9917	30.5167	3.19167	28.7542
R154	19	08:00:00	25.3083	33.2583	7.95	25.4417	31.6583	5.35833	28.55
R154	33	08:00:00	26.1333	31.05	4.91667	26.1583	30.4083	3.825	28.2833
R159	7	08:00:00	24.8333	29.9917	5.15833	25.2667	29.8417	4.23333	27.5542
R159	14	08:00:00	24.9417	30.05	5.10833	25.2667	29.75	4.01667	27.5083
R159	21	08:00:00	24.8583	29.9167	5.05833	25.0333	29.5	4.225	27.2667
R159	28	08:00:00	25.0167	29.8833	4.86667	25.6167	29.6833	3.85	27.65
R159	35	08:00:00	25.3917	29.9083	4.51667	26.0083	29.8333	3.525	27.9208
R159	42	08:00:00	24.6583	30.5083	5.85	24.8167	30.4333	5.20833	27.625
R160	6	08:00:00	25.7	31.1667	5.46667	26.3583	30.9667	4.01667	28.6625
R160	7	08:00:00	25.325	31.3083	5.98333	25.5583	31.2667	4.75833	28.4125
R160	13	08:00:00	24.9833	31.2417	6.25833	25.55	30.8167	4.49167	28.1833
R160	14	08:00:00	23.675	31.1417	7.46667	23.9	31.0083	6.575	27.4542
R160	20	08:00:00	25.8167	31.1167	5.3	27.0083	31.075	3.79167	29.0417
R160	21	08:00:00	25.3417	31.1583	5.81667	25.4917	30.9833	5.19167	28.2375
R160	27	08:00:00	26.0167	31.5583	5.54167	26.4333	31.5167	4.775	28.975
R160	28	08:00:00	26.7083	31.3	4.59167	26.8	31.2917	4.19167	29.0458
R160	34	08:00:00	27.4583	31.3167	3.85833	27.7333	31.15	3.24167	29.4417
R160	35	08:00:00	23.075	31.8417	8.76667	23.9833	31.7583	6.7	27.8708
R160	41	08:00:00	25.8333	31.675	5.84167	26.2	31.55	4.48333	28.875
R160	42	08:00:00	26.8667	33.0917	6.225	27.1333	32.9917	5.64167	30.0625
R161	7	08:00:00	28.025	31.7	3.675	28.0333	31.4917	2.9	29.7625
R161	14	08:00:00	25.8333	31.9083	6.075	25.9333	31.8083	4.84167	28.8708
R161	21	08:00:00	26.45	31.6667	5.21667	26.4583	31.4417	4.275	28.95
R161	28	08:00:00	26.4917	30.825	4.33333	26.5583	30.3	3.15	28.4292
R161	35	08:00:00	24.275	31	6.725	24.3833	30.75	5.49167	27.5667
R161	42	08:00:00	26.65	30.975	4.325	27.3167	30.85	2.94167	29.0833
R165	3	08:00:00	23.65	30.4833	6.83333	23.675	29.9	5.85833	26.7875
R165	4	08:00:00	25.125	30.7333	5.60833	25.1333	30.7	5.00833	27.9167
R165	5	08:00:00	24.5083	30.65	6.14167	24.5583	30.3917	5.39167	27.475
R165	10	08:00:00	24.6667	30.6583	5.99167	24.825	30.5417	5.35833	27.6833
R165	12	08:00:00	25.6667	30.7583	5.09167	25.7417	30.55	4.525	28.1458
R165	17	08:00:00	25	30.5917	5.59167	25.0917	30.4083	4.93333	27.75
R165	18	08:00:00	24.5417	30.675	6.13333	24.5667	30.5667	5.7	27.5667
R165	19	08:00:00	24.25	30.7583	6.50833	24.5167	30.5667	5.475	27.5417
R165	24	08:00:00	24.9417	30.75	5.80833	25	30.575	5.075	27.7875
R165	26	08:00:00	24.775	30.75	5.975	24.9083	29.9583	4.575	27.4333
R165	32	08:00:00	25.3667	30.8833	5.51667	25.3917	30.4667	4.7	27.9292
R165	33	08:00:00	24.9417	30.9333	5.99167	25.4	30.2583	4.475	27.8292
R165	38	08:00:00	24.525	30.75	6.225	24.6	30.4917	5.25	27.5458
R165	40	08:00:00	25.3333	30.8417	5.50833	25.5583	30.4917	4.58333	28.025
R169	4	08:00:00	23.6833	30.6917	7.00833	23.975	30.6333	6.13333	27.3042
R177	5	08:00:00	26.15	30.8333	4.68333	28.4583	30.5583	1.74167	29.5083
R177	19	08:00:00	27.1833	34.8333	7.65	28.6417	34.1917	4.6	31.4167
R177	33	08:00:00	25.2333	31.65	6.41667	26.9667	31.275	3.88333	29.1208
R178	5	08:00:00	22.9917	30.1083	7.11667	23.175	30.0583	6.35	26.6167
R178	11	08:00:00	22.3167	30.3	7.98333	22.3167	30.2333	7.41667	26.275
R178	19	08:00:00	22.7	32.7167	10.0167	22.7083	32.7083	9.11667	27.7083
R178	33	08:00:00	24.3	30	5.7	24.3083	29.9917	5.18333	27.15
R178	39	08:00:00	22.9167	30.0833	7.16667	23.1167	29.9833	6.44167	26.55
R180	5	08:00:00	27.675	34.6917	7.01667	27.8333	34.6833	5.93333	31.2583
R180	12	08:00:00	29.1917	35.1667	5.975	29.5083	34.6833	4.40833	32.0958
R180	19	08:00:00	27.975	33.4333	5.45833	28.3917	33.425	4.29167	30.9083
R180	26	08:00:00	29.7333	33.3583	3.625	29.8917	33.1417	3	31.5167
R180	33	08:00:00	30.675	36.1667	5.49167	31.1917	35.1417	3.325	33.1667
R180	40	08:00:00	28.6	36.9583	8.35833	28.8	35.6917	5.69167	32.2458
R181	18	08:00:00	26.2083	30.9833	4.775	26.4083	30.975	4.10833	28.6917
R181	25	08:00:00	26.2667	30.8	4.53333	26.8917	30.775	3.48333	28.8333
R181	32	08:00:00	27.0417	31.2583	4.21667	28.0083	31.2417	2.90833	29.625
R181	39	08:00:00	28.9833	32.0083	3.025	29.0833	31.85	2.55	30.4667
R184	5	08:00:00	24.6083	29.8	5.19167	24.9833	29.6417	4.45	27.3125
R184	12	08:00:00	25.15	29.8417	4.69167	25.1667	28.9333	3.61667	27.05
R184	19	08:00:00	25.2583	29.8333	4.575	25.4083	29.3833	3.925	27.3958
R184	26	08:00:00	24.625	30.75	6.125	24.6333	30.7417	5.83333	27.6875
R184	33	08:00:00	24.8333	30.0417	5.20833	24.875	29.575	4.53333	27.225
R184	40	08:00:00	26.1	29.975	3.875	26.1083	29.475	3.26667	27.7917
R189	7	08:00:00	24.6417	29.8583	5.21667	24.7583	29.775	4.78333	27.2667
R189	13	08:00:00	24.4667	29.6333	5.16667	24.6083	29.3167	4.48333	26.9625
R189	21	08:00:00	24.4	29.55	5.15	24.5167	29.0583	4.14167	26.7875
R189	27	08:00:00	24.6833	29.6333	4.95	24.7333	29.6167	4.68333	27.175
R189	35	08:00:00	24.7	29.7833	5.08333	24.7167	29.5167	4.63333	27.1167
R189	41	08:00:00	25.1083	29.6417	4.53333	25.15	29.6083	4.35	27.3792
R191	4	08:00:00	24.9167	29.8	4.88333	25.05	29.6833	4.25	27.3667
R191	7	08:00:00	22.7083	30.225	7.51667	22.9833	29.9917	6.08333	26.4875
R191	11	08:00:00	24.2333	30.55	6.31667	24.95	30.4333	4.94167	27.6917
R191	14	08:00:00	23.325	30.0667	6.74167	23.65	29.0167	4.675	26.3333
R191	18	08:00:00	25.0583	30.075	5.01667	25.3917	30.025	3.725	27.7083
R191	21	08:00:00	23.2417	30.5667	7.325	23.4917	30.35	5.86667	26.9208
R191	25	08:00:00	24.2	31.075	6.875	24.3917	31.0583	5.64167	27.725
R191	28	08:00:00	24.7417	30.1667	5.425	25.0667	29.875	4.325	27.4708
R191	32	08:00:00	27.6417	32.7	5.05833	28.325	32.6917	3.53333	30.5083
R191	35	08:00:00	25.3083	30.6	5.29167	25.4417	30.425	4.01667	27.9333
R191	39	08:00:00	25.125	29.95	4.825	25.2667	29.8167	3.85	27.5417
R191	42	08:00:00	25.7167	30.4833	4.76667	25.9417	30.3417	3.71667	28.1417
R194	5	08:00:00	25.35	31.6667	6.31667	25.3917	31.2583	5.25	28.325
R194	6	08:00:00	26.8	28.7083	1.90833	26.8417	28.4333	1.35	27.6375
R194	19	08:00:00	24.075	31.0833	7.00833	24.2917	31.075	5.9	27.6833
R194	20	08:00:00	28.4	30.8667	2.46667	28.6917	30.75	1.825	29.7208
R194	33	08:00:00	26.3583	30.4833	4.125	26.7	29.9917	2.99167	28.3458
R194	34	08:00:00	25.3083	34.025	8.71667	25.475	33.9917	7.25833	29.7333
R197	24	08:00:00	25.8917	35.6	9.70833	26.1833	35.225	8.36667	30.7042
R197	27	08:00:00	26.05	34.2667	8.21667	26.2667	34.2583	7.33333	30.2625
R198	3	08:00:00	24.0333	30.1083	6.075	24.15	29.9	5.4	27.025
R198	7	08:00:00	24.7667	29.975	5.20833	24.775	29.9	4.90833	27.3375
R198	10	08:00:00	23.9333	29.6583	5.725	24.15	29.5333	5.04167	26.8417
R198	14	08:00:00	23.7917	28.1333	4.34167	23.875	27.5583	3.46667	25.7167
R198	17	08:00:00	23.2333	28	4.76667	23.4583	27.3	3.625	25.3792
R198	21	08:00:00	23.8333	30.2	6.36667	24.2	30.05	5.50833	27.125
R198	24	08:00:00	23.4167	29.9833	6.56667	23.5083	29.775	5.63333	26.6417
R198	28	08:00:00	24.2417	30.0667	5.825	24.25	29.9417	5.275	27.0958
R198	35	08:00:00	24.6	30.0417	5.44167	24.9583	29.975	4.725	27.4667
R198	38	08:00:00	23.6667	29.9583	6.29167	23.6667	29.825	5.63333	26.7458
R198	42	08:00:00	24.2	30.0417	5.84167	24.4833	29.6917	4.93333	27.0875
R199	40	08:00:00	24.025	30.8	6.775	24.3083	30.7917	5.59167	27.55
R199	41	08:00:00	25.15	31.0167	5.86667	25.225	31	4.925	28.1125
R199	42	08:00:00	23.2583	30.875	7.61667	23.2583	30.5083	6.075	26.8833
R203	7	08:00:00	24.9667	30.6917	5.725	24.9833	30.3167	5.14167	27.65
R203	14	08:00:00	24.5917	30.6667	6.075	24.6	30.575	5.45833	27.5875
R203	21	08:00:00	25.2167	29.5	4.28333	25.2167	29.4917	4.08333	27.3542
R203	28	08:00:00	25.325	30.65	5.325	25.325	30.3333	4.74167	27.8292
R203	35	08:00:00	25.925	30.6667	4.74167	26.0917	30.3333	3.96667	28.2125
R203	42	08:00:00	26.7833	32.6917	5.90833	27.0167	32.4333	5.18333	29.725
R204	40	08:00:00	25.0833	33.2667	8.18333	25.6333	33.1	6.83333	29.3667
R212	5	08:00:00	25.05	33.15	8.1	25.4667	32.8417	5.14167	29.1542
R212	12	08:00:00	24.8333	34.1083	9.275	24.975	33.5583	5.34167	29.2667
R212	19	08:00:00	25.0583	32.2333	7.175	25.375	32.075	4.075	28.725
R212	26	08:00:00	25.1833	31.8667	6.68333	25.4333	31.85	4.95	28.6417
R212	33	08:00:00	25.4083	32.95	7.54167	26.025	32.275	3.63333	29.15
R212	40	08:00:00	24.1	29.9417	5.84167	24.5	29.9	3.8	27.2
R222	3	08:00:00	23.6417	30.9667	7.325	23.9083	30.7833	5.11667	27.3458
R222	5	08:00:00	30.75	33.6583	2.90833	30.7917	33.6417	2.53333	32.2167
R222	7	08:00:00	25.8333	31.9083	6.075	25.8833	31.8917	5.13333	28.8875
R222	10	08:00:00	24.8833	31.0167	6.13333	25.15	30.875	4.99167	28.0125
R222	12	08:00:00	27	32.9917	5.99167	27.1	32.975	5.275	30.0375
R222	14	08:00:00	27.2833	31.025	3.74167	27.3583	30.7417	3.00833	29.05
R222	17	08:00:00	27.4083	31	3.59167	27.425	30.9917	3.05833	29.2083
R222	19	08:00:00	26.9583	32.6083	5.65	27.025	32.4917	5.15	29.7583
R222	21	08:00:00	25.7833	33.0167	7.23333	26.05	32.7833	5.85	29.4167
R222	24	08:00:00	25.8333	31.0333	5.2	26.125	30.9	4.2	28.5125
R222	26	08:00:00	26.8583	33.0917	6.23333	27.2917	33	5.19167	30.1458
R222	28	08:00:00	25.425	31.0167	5.59167	25.525	31.0083	4.84167	28.2667
R222	33	08:00:00	27.4083	33.2833	5.875	27.5583	33.2417	5.1	30.4
R222	35	08:00:00	26.3167	33.5167	7.2	27.5667	33.5	5.14167	30.5333
R222	38	08:00:00	27.35	31	3.65	28.425	30.9833	2.28333	29.7042
R222	40	08:00:00	27.7	33.5	5.8	27.8167	32.6417	3.99167	30.2292
R222	42	08:00:00	27.4	32.575	5.175	28.0083	32.5333	4.00833	30.2708
R224	10	08:00:00	25.2917	30.5	5.20833	25.3417	30.4167	4.875	27.8792
R224	11	08:00:00	24.9167	30.3917	5.475	25.025	30.3417	5.11667	27.6833
R224	12	08:00:00	25.0083	30.2417	5.23333	25.025	30.0833	4.79167	27.5542
R224	13	08:00:00	24.9167	30.7167	5.8	24.9333	30.7	5.575	27.8167
R224	14	08:00:00	25.1083	30.6	5.49167	25.3417	30.4833	4.975	27.9125
R224	17	08:00:00	23.9167	30.3833	6.46667	24.1917	30.3667	5.4	27.2792
R224	18	08:00:00	25.1167	30.5917	5.475	25.45	30.5583	4.925	28.0042
R224	19	08:00:00	24.925	30.6083	5.68333	25.0083	30.125	4.65	27.5667
R224	20	08:00:00	24.75	30.5667	5.81667	24.9667	30.2083	4.98333	27.5875
R224	21	08:00:00	25.4167	30.6917	5.275	25.4833	30.325	4.45833	27.9042
R224	24	08:00:00	23.6167	30.4083	6.79167	23.8083	30.4	6.25833	27.1042
R224	25	08:00:00	23.975	30.2917	6.31667	24.4333	30.0833	5.26667	27.2583
R224	26	08:00:00	24.7333	30.3167	5.58333	24.9083	30.3083	5.13333	27.6083
R224	27	08:00:00	24.4333	30.3917	5.95833	24.55	30.1167	5.30833	27.3333
R224	28	08:00:00	25.2167	30.4333	5.21667	25.2167	30.2	4.7	27.7083
R224	32	08:00:00	24.6667	30.475	5.80833	24.8083	30.075	4.96667	27.4417
R224	33	08:00:00	25.2583	30.3583	5.1	25.5333	30.125	4.39167	27.8292
R224	34	08:00:00	25.1667	30.5917	5.425	25.2833	30.2083	4.56667	27.7458
R224	35	08:00:00	25.4	30.5583	5.15833	25.6667	30.3917	4.55	28.0292
R224	38	08:00:00	24.1167	30.5833	6.46667	24.2	30.575	5.88333	27.3875
R224	39	08:00:00	25.0583	30.575	5.51667	25.15	30.5083	5.09167	27.8292
R224	40	08:00:00	24.875	30.5667	5.69167	24.9333	30.125	5.06667	27.5292
R224	41	08:00:00	24.725	30.5833	5.85833	25.1583	30.575	5.24167	27.8667
R224	42	08:00:00	25.15	30.2917	5.14167	25.2833	29.975	4.525	27.6292
R225	7	08:00:00	26.85	32.1833	5.33333	26.95	32.0417	4.85	29.4958
R225	21	08:00:00	27	31.2	4.2	27	31.0417	3.70833	29.0208
R225	35	08:00:00	27.4167	31.8333	4.41667	27.5417	31.7333	3.85833	29.6375
R226	3	08:00:00	29.4667	32.425	2.95833	29.9833	32.0167	1.8	31
R226	4	08:00:00	29.25	31.2167	1.96667	29.3417	31.2083	1.70833	30.275
R226	7	08:00:00	27.425	31.3417	3.91667	28.0167	31.1167	2.59167	29.5667
R226	10	08:00:00	27.5667	33.4333	5.86667	30.175	30.35	0.15	30.2625
R226	11	08:00:00	26.225	31.025	4.8	26.275	30.925	4.01667	28.6
R226	13	08:00:00	28.4583	31.9083	3.45	28.5833	31.9	2.7	30.2417
R226	17	08:00:00	24.425	31.0917	6.66667	24.4333	31.0833	5.45833	27.7583
R226	18	08:00:00	27.5167	31.25	3.73333	27.5917	31.075	2.8	29.3333
R226	21	08:00:00	23	31.65	8.65	23.225	31.4333	7.38333	27.3292
R226	24	08:00:00	25.725	29.2417	3.51667	25.725	28.7333	2.76667	27.2292
R226	25	08:00:00	27.7083	31.45	3.74167	28.3333	30.9917	2.48333	29.6625
R226	27	08:00:00	27.325	31.125	3.8	27.4333	30.9917	2.925	29.2125
R226	28	08:00:00	26.9333	29.7167	2.78333	26.9333	29.3833	2.125	28.1583
R226	32	08:00:00	23.1	27.9	4.8	23.1083	27.3917	3.95833	25.25
R226	34	08:00:00	23.5583	31.4167	7.85833	24.1167	31.4	6.75833	27.7583
R226	35	08:00:00	24.6167	30.4833	5.86667	25.025	30.4667	4.55	27.7458
R226	38	08:00:00	27.6833	31.5917	3.90833	27.9167	31.3583	3.125	29.6375
R226	39	08:00:00	26.0167	31.0833	5.06667	26.0167	31.0583	4.30833	28.5375
R226	41	08:00:00	23.5	28.4083	4.90833	23.9917	27.3083	3.05	25.65
R226	42	08:00:00	24.6	34.6167	10.0167	24.625	34.275	8.35	29.45
R228	3	08:00:00	25.1917	28.8833	3.69167	25.1917	28.425	3.01667	26.8083
R228	10	08:00:00	25.6667	26.7417	1.075	25.6667	26.725	0.958333	26.1958
R228	17	08:00:00	28.3917	33.8333	5.44167	28.775	33.7667	4.34167	31.2708
R228	24	08:00:00	28.05	32.0417	3.99167	28.0667	31.725	3.40833	29.8958
R228	38	08:00:00	25.9167	32.9333	7.01667	25.9417	32.85	6.31667	29.3958
R230	3	08:00:00	24.3417	32.0167	7.675	24.4167	31.8167	6.91667	28.1167
R230	10	08:00:00	22.925	30.75	7.825	22.9667	30.5917	6.1	26.7792
R230	17	08:00:00	25.2167	31.5	6.28333	25.5417	31.3667	5.325	28.4542
R230	24	08:00:00	24.8917	31.7	6.80833	24.9	31.5	6.13333	28.2
R231	4	08:00:00	24.8417	31.1667	6.325	24.9083	30.975	5.61667	27.9417
R231	6	08:00:00	23.9167	31.0417	7.125	24.6833	30.975	5.675	27.8292
R231	7	08:00:00	25.5333	31.5	5.96667	25.6167	31.4833	5.31667	28.55
R231	11	08:00:00	25.6583	33.0917	7.43333	25.675	33.05	6.59167	29.3625
R231	13	08:00:00	27.3667	34.0083	6.64167	27.4	33.8917	5.73333	30.6458
R231	14	08:00:00	27.2833	34.0167	6.73333	27.3833	33.9917	5.71667	30.6875
R231	18	08:00:00	25.5667	33.1167	7.55	25.6	33.075	6.85	29.3375
R231	20	08:00:00	25.525	32.2	6.675	25.5417	31.825	5.74167	28.6833
R231	21	08:00:00	25.1167	31.25	6.13333	25.1583	30.7417	5.05	27.95
R231	25	08:00:00	25.15	32.7583	7.60833	25.2833	32.7417	6.69167	29.0125
R231	27	08:00:00	24.7083	31.2583	6.55	24.7667	30.925	5.78333	27.8458
R231	28	08:00:00	25.975	32.2583	6.28333	26.05	32.2083	5.61667	29.1292
R231	32	08:00:00	26.4	31.2583	4.85833	26.45	31.1167	4.175	28.7833
R231	34	08:00:00	25.25	32.325	7.075	25.7083	32.075	5.35	28.8917
R231	35	08:00:00	24.4667	33.0083	8.54167	24.625	32.0833	6.69167	28.3542
R231	39	08:00:00	25.2	32.1167	6.91667	25.275	32.0833	6.09167	28.6792
R231	41	08:00:00	25.6333	31.7667	6.13333	26.175	31.7417	5.275	28.9583
R231	42	08:00:00	24.3917	31.7667	7.375	24.7667	31.65	5.925	28.2083
R232	5	08:00:00	24.5	32	7.5	25.9667	31.475	4.70833	28.7208
R232	6	08:00:00	23.8333	32.125	8.29167	24.4833	31.8167	6.18333	28.15
R232	12	08:00:00	24.4667	31.0917	6.625	24.575	30.475	4.95	27.525
R232	13	08:00:00	23.4583	32.975	9.51667	23.5833	32.5167	7.7	28.05
R232	19	08:00:00	24.95	32.8667	7.91667	24.9667	32.8	7.025	28.8833
R232	20	08:00:00	24	33.1083	9.10833	24.1917	32.0083	6.76667	28.1
R232	26	08:00:00	25.0583	32.5	7.44167	25.2833	32.0417	5.84167	28.6625
R232	27	08:00:00	23.6167	33.9417	10.325	23.9	33.4833	7.66667	28.6917
R232	33	08:00:00	24.7833	33.4417	8.65833	25.2583	32.15	5.80833	28.7042
R232	34	08:00:00	24.25	33.45	9.2	24.75	33.4417	7.46667	29.0958
R232	40	08:00:00	25.5167	34.0667	8.55	25.8333	33.2917	6.29167	29.5625
R232	41	08:00:00	27.9917	33.2833	5.29167	28.6833	32.1833	3.15833	30.4333
R235	6	08:00:00	25.6583	33	7.34167	25.8417	32.9167	6.64167	29.3792
R235	13	08:00:00	25.55	33.0333	7.48333	25.8667	32.9417	6.53333	29.4042
R235	20	08:00:00	26.075	32.9833	6.90833	26.0917	32.875	6.26667	29.4833
R235	27	08:00:00	26.9333	33.1	6.16667	26.9667	32.9333	5.5	29.95
R235	34	08:00:00	29.9167	33.0167	3.1	29.925	32.5667	2.50833	31.2458
R235	41	08:00:00	26.1667	33.1167	6.95	26.2917	32.9333	6.175	29.6125
R238	3	08:00:00	24.925	30.95	6.025	25.75	30.5083	4.43333	28.1292
R238	10	08:00:00	23.4583	31.75	8.29167	23.7083	31.5	7.275	27.6042
R238	17	08:00:00	24.4	35.175	10.775	25.1083	34.6	8.83333	29.8542
R238	24	08:00:00	23.9833	32.0833	8.1	24.2333	31.8917	6.98333	28.0625
R238	38	08:00:00	24	30.625	6.625	24.0917	30.1333	5.55833	27.1125
R239	3	08:00:00	27.8333	30.5	2.66667	27.9	30.4917	2.4	29.1958
R239	10	08:00:00	25.25	30.5083	5.25833	25.4417	30.5	4.45833	27.9708
R239	17	08:00:00	24.7667	30.5333	5.76667	24.9	30.4167	4.75	27.6583
R239	24	08:00:00	27.3333	30.55	3.21667	28.0833	30.4917	2.15833	29.2875
R239	38	08:00:00	25.425	30.5	5.075	25.45	30.3583	3.66667	27.9042
R241	5	08:00:00	25.925	29.9417	4.01667	26	29.6917	3.2	27.8458
R241	6	08:00:00	26.3833	30	3.61667	26.5583	29.9583	3.11667	28.2583
R241	12	08:00:00	25.8167	29.825	4.00833	25.9583	28.8667	2.675	27.4125
R241	13	08:00:00	26.125	32.5917	6.46667	26.25	32.325	5.33333	29.2875
R241	19	08:00:00	26	29.8417	3.84167	26.2083	29.825	3.325	28.0167
R241	20	08:00:00	25.2417	29.9083	4.66667	25.3667	29.8083	4.15833	27.5875
R241	26	08:00:00	26.1	29.85	3.75	26.175	29.7833	3.46667	27.9792
R241	27	08:00:00	24.3083	30.3583	6.05	24.3917	30.35	5.4	27.3708
R241	33	08:00:00	24.4917	29.75	5.25833	24.6583	29.7417	4.73333	27.2
R241	34	08:00:00	24.5333	29.8	5.26667	24.75	29.725	4.66667	27.2375
R241	40	08:00:00	26.5	29.8833	3.38333	26.575	29.7417	3.04167	28.1583
R241	41	08:00:00	26.1833	32.025	5.84167	26.3083	32.0167	5.11667	29.1625
R003	3	09:00:00	28.5417	34.9583	6.41667	28.8	34.8333	5.18333	31.8167
R003	10	09:00:00	26.7167	33.075	6.35833	27.075	32.4833	4.225	29.7792
R003	17	09:00:00	27.1083	34.575	7.46667	27.2667	34.5667	6.725	30.9167
R003	31	09:00:00	27.45	34.5	7.05	27.575	33.2417	4.94167	30.4083
R003	38	09:00:00	26.875	33.1833	6.30833	26.9083	32.9083	5.43333	29.9083
R006	10	09:00:00	25.1333	32.8083	7.675	25.3917	32.7083	6.625	29.05
R006	14	09:00:00	23.7083	33.9917	10.2833	24.4583	33.875	7.475	29.1667
R006	17	09:00:00	23.7	31.7083	8.00833	24.1833	31.5667	6.16667	27.875
R006	21	09:00:00	25.1417	32.5	7.35833	26.225	31.8917	4.73333	29.0583
R006	24	09:00:00	23.925	31.9833	8.05833	24.5583	31.6583	5.825	28.1083
R006	28	09:00:00	25.1167	32.3333	7.21667	25.6	32.1083	5.74167	28.8542
R006	31	09:00:00	26.6917	33.1667	6.475	26.8917	32.5583	5.08333	29.725
R006	35	09:00:00	23.7583	31.25	7.49167	24.7917	31.0333	4.80833	27.9125
R006	38	09:00:00	25.9667	31.75	5.78333	26.1333	30.3833	3.45833	28.2583
R006	42	09:00:00	25.4833	34.6833	9.2	25.7333	33.45	7.125	29.5917
R013	26	09:00:00	24.0083	25.1417	1.13333	24.0417	25.1333	0.875	24.5875
R013	27	09:00:00	22.5	32.4833	9.98333	22.6417	32.225	8.45833	27.4333
R013	33	09:00:00	27.3333	33.9167	6.58333	27.4167	33.8917	5.89167	30.6542
R013	34	09:00:00	28.9833	32.85	3.86667	28.9833	31.8167	2.73333	30.4
R013	40	09:00:00	31.6667	38.1667	6.5	32.0667	37.6833	5.09167	34.875
R013	41	09:00:00	31.5	33.1667	1.66667	31.85	32.825	0.941667	32.3375
R024	25	09:00:00	26.7333	30.9417	4.20833	26.7667	30.0667	3.06667	28.4167
R024	28	09:00:00	24.1167	30.3833	6.26667	24.3417	30.2167	5.35	27.2792
R024	32	09:00:00	26	33.05	7.05	26.3083	32.6917	5.80833	29.5
R024	35	09:00:00	25.7917	30.7667	4.975	25.9	30.6083	4.525	28.2542
R024	39	09:00:00	25.8333	31.2417	5.40833	25.9667	31.1917	4.76667	28.5792
R024	42	09:00:00	27.4667	31.2	3.73333	27.5	30.9833	3.3	29.2417
R025	6	09:00:00	23.9583	32.2833	8.325	24.4333	31.9417	7.05833	28.1875
R025	13	09:00:00	24.375	32.075	7.7	25.2417	32.025	6.375	28.6333
R025	20	09:00:00	24.9583	32.275	7.31667	26.9417	32.0667	4.79167	29.5042
R025	27	09:00:00	24.4167	32.275	7.85833	25.6917	32.025	5.98333	28.8583
R025	34	09:00:00	25.2167	37.1167	11.9	25.575	37.075	10.75	31.325
R025	41	09:00:00	25.0917	32.2417	7.15	25.95	32.1917	5.84167	29.0708
R029	5	09:00:00	24.7583	31.35	6.59167	24.8583	31	4.86667	27.9292
R029	6	09:00:00	24.6917	31.6333	6.94167	25.1583	31	4.55	28.0792
R029	12	09:00:00	23.675	32.475	8.8	23.8667	31.9083	6.49167	27.8875
R029	13	09:00:00	24.0667	31.725	7.65833	25.1333	31.475	4.85833	28.3042
R029	19	09:00:00	26.2083	32.5083	6.3	26.5	32.3167	4.525	29.4083
R029	20	09:00:00	23.1083	31.6583	8.55	23.2	31.3167	6.43333	27.2583
R029	26	09:00:00	25.25	33.9917	8.74167	25.2917	33.6	6.81667	29.4458
R029	27	09:00:00	25.0083	31.775	6.76667	25.3	31.4667	5.06667	28.3833
R029	33	09:00:00	24.5083	32.5583	8.05	24.7917	32.2333	5.575	28.5125
R029	34	09:00:00	24.675	31.7333	7.05833	24.7583	31.3167	5.04167	28.0375
R029	40	09:00:00	25.825	33.725	7.9	25.9	31.9833	5.24167	28.9417
R029	41	09:00:00	24.375	34.8667	10.4917	24.4167	32.6917	6.65833	28.5542
R045	13	09:00:00	22.9833	30.7417	7.75833	23.3833	30.5167	6.29167	26.95
R045	20	09:00:00	22.7417	31.125	8.38333	23.4667	30.9333	6.525	27.2
R045	27	09:00:00	24.225	30.825	6.6	24.875	30.8167	5.13333	27.8458
R045	34	09:00:00	23.8083	31.275	7.46667	24.4417	30.8667	5.99167	27.6542
R045	41	09:00:00	24.225	30.625	6.4	26.1083	29.95	3.58333	28.0292
R050	25	09:00:00	23.4833	30.2167	6.73333	23.5083	29.65	5.925	26.5792
R050	32	09:00:00	25.75	32.3583	6.60833	26.175	32.175	5.34167	29.175
R050	39	09:00:00	27.3667	31.0167	3.65	27.5917	31	3.29167	29.2958
R051	5	09:00:00	28.1083	31.5917	3.48333	28.1083	30.9667	2.83333	29.5375
R051	6	09:00:00	28.575	31.4083	2.83333	28.8333	30.9417	2.05833	29.8875
R051	12	09:00:00	23	31.575	8.575	23.05	31.5583	7.21667	27.3042
R051	13	09:00:00	24.5083	30.775	6.26667	24.9167	30.7667	5.54167	27.8417
R051	19	09:00:00	25.5583	31.2333	5.675	25.6583	30.975	5.075	28.3167
R051	20	09:00:00	23.8583	29.6917	5.83333	24	29.6833	5.50833	26.8417
R051	26	09:00:00	29.0083	31.8083	2.8	29.0167	31.4667	2.4	30.2417
R051	27	09:00:00	23.2917	32.7167	9.425	23.325	32.7083	8.60833	28.0167
R051	33	09:00:00	24.8667	31.2	6.33333	24.8833	31.1833	6.03333	28.0333
R051	34	09:00:00	27.7333	31.625	3.89167	27.7667	31.6083	3.58333	29.6875
R051	40	09:00:00	23.8583	31.7833	7.925	23.9667	31.75	6.56667	27.8583
R051	41	09:00:00	25.8833	31.8333	5.95	26.05	31.6417	5.24167	28.8458
R052	5	09:00:00	23.2667	31.3333	8.06667	23.7333	31.2833	6.675	27.5083
R052	12	09:00:00	23.4833	31.2583	7.775	23.8583	31.1167	6.6	27.4875
R052	19	09:00:00	23.5333	31.2583	7.725	23.8417	30.925	6.21667	27.3833
R052	26	09:00:00	23.9667	31.1	7.13333	24.2833	30.9667	6.09167	27.625
R052	33	09:00:00	24.0833	31.3833	7.3	24.4667	31.2417	5.99167	27.8542
R052	40	09:00:00	24	31.1083	7.10833	24.675	31.0917	5.9	27.8833
R057	11	09:00:00	25.3833	32.075	6.69167	26.225	31.8333	5.225	29.0292
R057	12	09:00:00	24.8667	32.4	7.53333	27.05	31.7667	4.15	29.4083
R057	18	09:00:00	25.1667	32.45	7.28333	26.1833	31.325	4.14167	28.7542
R057	19	09:00:00	27.2667	32.7167	5.45	27.6583	31.6667	3.625	29.6625
R057	25	09:00:00	27.125	31.75	4.625	27.5583	31.3083	3.15	29.4333
R057	26	09:00:00	24.1583	32.1667	8.00833	25.5167	31.8417	5.53333	28.6792
R057	27	09:00:00	27.2	32.4667	5.26667	27.6167	32.15	3.64167	29.8833
R057	32	09:00:00	23.0167	32.5833	9.56667	23.7083	32.4333	7.34167	28.0708
R057	33	09:00:00	25.5	35.825	10.325	26.8917	35.4417	6.94167	31.1667
R057	34	09:00:00	26.7667	31.1333	4.36667	27.575	31	2.96667	29.2875
R057	39	09:00:00	27.7333	32.175	4.44167	27.9167	31.7917	3.49167	29.8542
R057	40	09:00:00	26	32.0667	6.06667	26.675	31.1167	3.99167	28.8958
R057	41	09:00:00	28.3583	33.35	4.99167	28.45	32.7083	3.80833	30.5792
R060	12	09:00:00	25.475	31.85	6.375	25.475	31.825	5.925	28.65
R060	19	09:00:00	24.3167	32.0083	7.69167	24.5417	31.7833	6.83333	28.1625
R060	26	09:00:00	24.3833	30.5917	6.20833	24.4583	30.1583	5.29167	27.3083
R060	33	09:00:00	25.5833	32.1583	6.575	25.7	32.1417	6.075	28.9208
R060	40	09:00:00	24.6833	30.0167	5.33333	25.025	30.0083	4.70833	27.5167
R067	3	09:00:00	23.75	31.3917	7.64167	23.9417	31.2333	6.93333	27.5875
R067	10	09:00:00	22.7417	31.2917	8.55	22.9333	31.1	7.225	27.0167
R067	24	09:00:00	25.4083	31.6417	6.23333	25.6167	31.575	5.525	28.5958
R067	31	09:00:00	25.95	31.5083	5.55833	26.1417	31.375	4.95	28.7583
R069	6	09:00:00	25.525	31.0833	5.55833	25.525	30.9667	5.23333	28.2458
R069	13	09:00:00	21.0917	32.3417	11.25	21.2417	32.25	10.525	26.7458
R069	20	09:00:00	24.8833	32.0083	7.125	24.975	31.7833	6.575	28.3792
R069	27	09:00:00	26.4667	32.5667	6.1	26.5083	32.375	5.70833	29.4417
R069	34	09:00:00	25.35	32.1833	6.83333	25.4	31.9	6.21667	28.65
R069	41	09:00:00	25.2333	32.35	7.11667	25.2417	32.3417	6.88333	28.7917
R073	3	09:00:00	26.6417	31.5333	4.89167	26.9	31.125	3.84167	29.0125
R073	6	09:00:00	27.8	31.4917	3.69167	27.8417	31.425	3.45833	29.6333
R073	10	09:00:00	28.125	30.5917	2.46667	28.125	30.4583	2.21667	29.2917
R073	13	09:00:00	25.5	32	6.5	26.0083	31.7917	5.46667	28.9
R073	17	09:00:00	26.675	32.1667	5.49167	26.7	32.1417	5.10833	29.4208
R073	20	09:00:00	26.8083	32	5.19167	27.05	31.925	4.45	29.4875
R073	27	09:00:00	26.2083	30.8583	4.65	26.2583	30.375	4.01667	28.3167
R073	31	09:00:00	24.3333	29.2	4.86667	24.4667	29.1917	4.50833	26.8292
R073	34	09:00:00	26.375	31.1	4.725	26.3833	30.4417	3.8	28.4125
R073	38	09:00:00	27.5083	32.575	5.06667	27.575	32.2417	4.35833	29.9083
R073	41	09:00:00	25.4167	30.9083	5.49167	25.4417	30.9	5.29167	28.1708
R074	3	09:00:00	26.6417	32.25	5.60833	26.65	32.1	5.04167	29.375
R074	6	09:00:00	27.75	31.8	4.05	27.7833	31.7583	3.825	29.7708
R074	17	09:00:00	26.675	32.6833	6.00833	26.7	32.2083	5.05833	29.4542
R074	20	09:00:00	27.9583	33.975	6.01667	28.0917	33.9667	5.30833	31.0292
R074	24	09:00:00	26.5167	32.2583	5.74167	26.5833	32.2417	5.13333	29.4125
R074	27	09:00:00	26.15	32.0083	5.85833	26.2083	32	5.6	29.1042
R074	31	09:00:00	25.3167	32.2583	6.94167	25.3333	32.1083	6.2	28.7208
R074	34	09:00:00	28.075	32.1	4.025	28.275	31.4917	3.01667	29.8833
R074	38	09:00:00	27.5083	32.575	5.06667	27.5917	32.5083	4.58333	30.05
R074	41	09:00:00	27.1667	32.4	5.23333	27.3583	32.2917	4.49167	29.825
R075	4	09:00:00	25.725	31.175	5.45	25.7833	31.1667	4.925	28.475
R075	18	09:00:00	25.05	29.7167	4.66667	25.2167	29.025	3.5	27.1208
R075	25	09:00:00	24.775	31.0583	6.28333	24.925	30.9417	5.21667	27.9333
R075	32	09:00:00	23.55	30.6667	7.11667	23.75	30.65	5.51667	27.2
R075	39	09:00:00	23.5667	30.7417	7.175	23.65	30.15	5.10833	26.9
R076	12	09:00:00	24.1833	31.9083	7.725	24.7833	31.5417	5.95833	28.1625
R076	19	09:00:00	23.85	31.5667	7.71667	24.2583	30.6	5.625	27.4292
R076	26	09:00:00	24.6083	31.3667	6.75833	24.85	31.2417	5.65	28.0458
R076	33	09:00:00	25.4333	31.375	5.94167	25.7833	30.95	4.54167	28.3667
R076	40	09:00:00	24.6333	31.075	6.44167	25.025	30.9833	5.25833	28.0042
R077	4	09:00:00	24.35	32.3	7.95	25.1083	31.7167	5.3	28.4125
R077	6	09:00:00	23.9333	32.3417	8.40833	25.0667	31.5583	5.34167	28.3125
R077	7	09:00:00	24.1583	32.6417	8.48333	25.0167	32.025	5.7	28.5208
R077	11	09:00:00	24.7667	32.1333	7.36667	25.925	31.6417	5.025	28.7833
R077	13	09:00:00	25.4417	32.3333	6.89167	26.525	32.325	4.975	29.425
R077	14	09:00:00	23.5083	34.6667	11.1583	23.5083	34.625	9.70833	29.0667
R077	18	09:00:00	25.0167	32.25	7.23333	25.7	32.0333	5.33333	28.8667
R077	20	09:00:00	25.15	32.2833	7.13333	26.8917	31.8917	4.25833	29.3917
R077	21	09:00:00	24.4	32.175	7.775	25.275	31.4583	5.11667	28.3667
R077	25	09:00:00	24.2583	32.1583	7.9	25.225	31.8167	5.48333	28.5208
R077	27	09:00:00	25.5167	32.4167	6.9	26.4083	32.0833	4.90833	29.2458
R077	28	09:00:00	24.325	35.8917	11.5667	24.975	35.5333	9.10833	30.2542
R077	32	09:00:00	25.95	32.325	6.375	27.2	31.9917	4.05833	29.5958
R077	34	09:00:00	25.1667	32.2417	7.075	26.0083	31.7083	4.75	28.8583
R077	35	09:00:00	25.0333	35.9583	10.925	25.4917	35.2167	8.35833	30.3542
R077	39	09:00:00	24.45	32.25	7.8	24.4667	31.9	5.81667	28.1833
R077	41	09:00:00	25.7417	33.1417	7.4	26.775	33	5.33333	29.8875
R077	42	09:00:00	25.5167	34.7167	9.2	27.1417	33.9833	5.675	30.5625
R081	5	09:00:00	28.4583	32.575	4.11667	28.6583	31.825	2.88333	30.2417
R081	19	09:00:00	26.1667	32.3667	6.2	26.6167	32.1583	5.15	29.3875
R081	33	09:00:00	26.8333	31.25	4.41667	27.5333	31.15	3.25833	29.3417
R082	3	09:00:00	26.7667	32.5	5.73333	27.0583	31.5083	3.525	29.2833
R082	5	09:00:00	27.0167	32.775	5.75833	27.725	32.75	4.43333	30.2375
R082	10	09:00:00	26.1667	32.45	6.28333	26.9	32.2833	5.01667	29.5917
R082	12	09:00:00	28.1	32.4167	4.31667	28.3917	32.4083	3.625	30.4
R082	17	09:00:00	26.8083	32.425	5.61667	27.0417	31.1333	3.5	29.0875
R082	19	09:00:00	28.3667	32.75	4.38333	28.525	32.7167	3.825	30.6208
R082	24	09:00:00	26.4417	32.8167	6.375	27.6	32.7	4.53333	30.15
R082	26	09:00:00	26.625	32.525	5.9	27.3917	32.3417	4.38333	29.8667
R082	31	09:00:00	26.625	32.5583	5.93333	27.575	32.55	4.03333	30.0625
R082	33	09:00:00	25.475	32.2667	6.79167	26.2333	32.2333	5.33333	29.2333
R082	38	09:00:00	28.1083	32.425	4.31667	28.15	32.3083	3.7	30.2292
R083	6	09:00:00	26.4167	32.4417	6.025	26.6833	32.4167	5.40833	29.55
R083	13	09:00:00	26.4917	31.1417	4.65	26.575	30.9833	4.3	28.7792
R083	20	09:00:00	26.4667	32.4	5.93333	26.5583	32.2667	5.36667	29.4125
R083	27	09:00:00	26.5333	32.2333	5.7	26.575	32.05	5.30833	29.3125
R083	34	09:00:00	24.525	32.1583	7.63333	25.1917	32.1417	6.4	28.6667
R083	41	09:00:00	25.825	31.2083	5.38333	25.975	31.0833	4.425	28.5292
R085	13	09:00:00	27.1833	33.0917	5.90833	27.4333	33.075	5.18333	30.2542
R085	27	09:00:00	26.5667	35.2083	8.64167	26.85	35.2	7.65	31.025
R085	41	09:00:00	26.1167	31.9333	5.81667	26.35	31.9	5.09167	29.125
R088	3	09:00:00	29.8	37.7583	7.95833	29.9583	37.7417	6.5	33.85
R088	10	09:00:00	30.3667	37.4167	7.05	30.7333	36.1667	4.58333	33.45
R088	17	09:00:00	29.0583	33.0833	4.025	29.0583	32.5	2.475	30.7792
R088	24	09:00:00	31.5	38.65	7.15	31.9667	38.325	5.15	35.1458
R088	31	09:00:00	28.4833	39.15	10.6667	29.1333	38.8083	6.81667	33.9708
R088	38	09:00:00	30	32.4167	2.41667	30.3667	32.4	1.85833	31.3833
R097	3	09:00:00	24.5167	31.8667	7.35	24.8667	30.675	5	27.7708
R097	5	09:00:00	24.6417	31.875	7.23333	25.225	31.4917	5.69167	28.3583
R097	7	09:00:00	25.1167	31.8083	6.69167	25.9667	31.75	5.13333	28.8583
R097	10	09:00:00	24.3333	31.85	7.51667	24.625	31.8	6.15833	28.2125
R097	12	09:00:00	24.6917	31.6667	6.975	25.275	30.95	5.19167	28.1125
R097	14	09:00:00	25.9583	30.8667	4.90833	26.1167	30.8333	4.375	28.475
R097	17	09:00:00	24.475	32	7.525	24.6333	31.9583	6.08333	28.2958
R097	19	09:00:00	24.9667	32.0333	7.06667	25.4083	32.0083	5.525	28.7083
R097	21	09:00:00	27.075	32.075	5	27.3	31.9583	4.18333	29.6292
R097	24	09:00:00	25.5417	31.8333	6.29167	25.8417	31.7	5.40833	28.7708
R097	26	09:00:00	25.125	31.9917	6.86667	25.4583	31.9833	5.475	28.7208
R097	28	09:00:00	24.5667	31.5	6.93333	24.7	31.4417	6.29167	28.0708
R097	31	09:00:00	24.8167	32.25	7.43333	24.975	31.5	6.05833	28.2375
R097	33	09:00:00	26.3167	32.6417	6.325	26.4583	32.6167	5.61667	29.5375
R097	35	09:00:00	25.775	32.35	6.575	25.95	32.1833	5.5	29.0667
R097	38	09:00:00	25.0667	32	6.93333	26.4583	31.9917	4.36667	29.225
R097	40	09:00:00	25.1667	31.2333	6.06667	25.3167	31.1667	5.56667	28.2417
R097	42	09:00:00	25.65	32.1583	6.50833	25.65	31.2167	4.825	28.4333
R105	3	09:00:00	24.3333	30.3333	6	24.3333	30.325	5.31667	27.3292
R105	17	09:00:00	24.775	31.325	6.55	24.9083	31.3167	5.675	28.1125
R107	3	09:00:00	27.2583	34.125	6.86667	27.2667	34.075	6.45	30.6708
R107	6	09:00:00	27.4083	34.8833	7.475	27.85	34.4333	6.25833	31.1417
R107	7	09:00:00	25.7167	31.1417	5.425	26.575	30.8583	4.025	28.7167
R107	10	09:00:00	26	34.4833	8.48333	26.0833	34.4583	7.79167	30.2708
R107	13	09:00:00	25.4167	31.6833	6.26667	25.625	31.675	5.7	28.65
R107	14	09:00:00	26.1833	31.0167	4.83333	26.8167	30.8667	3.775	28.8417
R107	17	09:00:00	25.4083	33.4833	8.075	25.8917	33.2167	6.4	29.5542
R107	20	09:00:00	25.1833	32.9	7.71667	25.6917	32.775	6.75	29.2333
R107	21	09:00:00	24.975	30.9917	6.01667	24.9833	30.8167	5.55	27.9
R107	24	09:00:00	26.6833	33.2333	6.55	27.0167	33.1	5.45	30.0583
R107	27	09:00:00	25.4917	31.4917	6	25.725	31.3917	5.15833	28.5583
R107	28	09:00:00	24.0917	31.05	6.95833	24.9	30.9417	5.68333	27.9208
R107	31	09:00:00	25.2333	33.5667	8.33333	25.7083	33.25	7.05833	29.4792
R107	34	09:00:00	25.4333	30.9833	5.55	25.8667	30.6583	4.68333	28.2625
R107	35	09:00:00	25.475	31.0583	5.58333	25.475	30.975	5.25833	28.225
R107	38	09:00:00	24.1583	33.9167	9.75833	24.3833	33.325	8.35833	28.8542
R107	41	09:00:00	25.8417	31	5.15833	25.9917	30.9333	4.63333	28.4625
R107	42	09:00:00	25.35	31	5.65	25.7583	30.9917	4.71667	28.375
R110	7	09:00:00	25.4333	31.7583	6.325	25.6333	31.75	5.20833	28.6917
R110	14	09:00:00	25.7417	31.8333	6.09167	25.8333	31.4417	4.975	28.6375
R110	21	09:00:00	25.0833	31.5333	6.45	25.4667	31.5167	5.375	28.4917
R110	28	09:00:00	25.9167	32.0917	6.175	26.2	31.9167	4.83333	29.0583
R110	35	09:00:00	25.8	31.7667	5.96667	25.8417	31.7583	5.275	28.8
R110	42	09:00:00	25.6917	32.5	6.80833	26.0917	32.475	5.51667	29.2833
R119	3	09:00:00	25.8333	31.6083	5.775	26.1417	31.1917	4.68333	28.6667
R119	5	09:00:00	26.0417	31.7667	5.725	26.375	31.7417	4.85833	29.0583
R119	10	09:00:00	26.8333	31	4.16667	27.0083	30.7667	3.55	28.8875
R119	12	09:00:00	24.5	31.2583	6.75833	24.55	31.25	6.41667	27.9
R119	17	09:00:00	25	31.1667	6.16667	25.0333	30.7417	5.04167	27.8875
R119	24	09:00:00	26.1417	31.3917	5.25	26.3167	31.2833	4.35833	28.8
R119	26	09:00:00	26	31.8167	5.81667	26.3083	31.7667	5.08333	29.0375
R119	31	09:00:00	23.15	31	7.85	23.4417	30.8083	6.78333	27.125
R119	33	09:00:00	26	32.95	6.95	26.1083	32.9417	6.31667	29.525
R119	38	09:00:00	26.25	32.1833	5.93333	26.4667	31.75	4.69167	29.1083
R119	40	09:00:00	26.5	31.0833	4.58333	26.6083	31.0583	4.3	28.8333
R124	7	09:00:00	25.125	31.175	6.05	25.6083	30.9833	4.74167	28.2958
R124	14	09:00:00	22.3667	31.4667	9.1	24.4333	31.4417	6.53333	27.9375
R124	21	09:00:00	24.9083	31.5917	6.68333	28.1083	31.4833	3.225	29.7958
R124	28	09:00:00	24.9583	31.5	6.54167	26.4083	31.325	4.50833	28.8667
R124	35	09:00:00	26.1	31.3583	5.25833	26.425	31.3083	4.45833	28.8667
R124	42	09:00:00	25.8167	31.5917	5.775	25.975	31.4333	4.98333	28.7042
R128	5	09:00:00	23.5417	31.2	7.65833	23.65	31.05	6.425	27.35
R128	12	09:00:00	24.225	32.1	7.875	24.2833	31.9583	6.925	28.1208
R128	19	09:00:00	22.7167	31.725	9.00833	22.7333	31.4917	7.79167	27.1125
R128	26	09:00:00	23.7583	31.0167	7.25833	23.7667	30.6	6.08333	27.1833
R128	33	09:00:00	23.5833	32.0083	8.425	23.5917	31.9917	7.65	27.7917
R128	40	09:00:00	23.9417	32.0833	8.14167	23.95	32.025	7.35833	27.9875
R129	7	09:00:00	25.775	31.825	6.05	25.8583	31.5833	4.85	28.7208
R129	14	09:00:00	26.1667	31.8333	5.66667	26.525	31.6917	4.775	29.1083
R129	21	09:00:00	26.8333	31.8667	5.03333	27.0833	31.6333	4.24167	29.3583
R129	28	09:00:00	25.9667	31.85	5.88333	25.9833	31.8417	5.4	28.9125
R129	35	09:00:00	26.0917	31.8833	5.79167	26.1083	31.8333	4.75	28.9708
R129	42	09:00:00	25.7833	31.75	5.96667	25.825	31.7417	5.35	28.7833
R130	11	09:00:00	25.6417	32.5417	6.9	25.775	32.4667	6.09167	29.1208
R130	12	09:00:00	26.9	33.4667	6.56667	27	33.2417	5.35	30.1208
R130	18	09:00:00	28.5167	36.0417	7.525	28.9	35.3417	5.96667	32.1208
R130	19	09:00:00	28.1583	34.6083	6.45	28.3583	33.775	4.74167	31.0667
R130	21	09:00:00	25.6167	32.4667	6.85	26.0167	32.4	5.65833	29.2083
R130	25	09:00:00	25.6917	33.3	7.60833	26.0417	33.225	6.08333	29.6333
R130	26	09:00:00	25.15	33.0417	7.89167	25.5833	32.9833	6.6	29.2833
R130	32	09:00:00	25.775	32.65	6.875	27.35	31.9667	3.875	29.6583
R130	33	09:00:00	26.1667	32.7	6.53333	26.4417	32.1917	5.10833	29.3167
R130	39	09:00:00	26.0333	32.025	5.99167	26.2667	31.8583	5.16667	29.0625
R130	40	09:00:00	25.1417	32.3917	7.25	26.8417	32.1333	4.85833	29.4875
R132	3	09:00:00	23.8	31.2667	7.46667	24.0833	30.9917	5.275	27.5375
R132	10	09:00:00	24.5417	32.4833	7.94167	24.875	32.3417	6.43333	28.6083
R132	17	09:00:00	24.8667	31.75	6.88333	24.9333	31.2917	5.68333	28.1125
R132	24	09:00:00	23.2333	31.1667	7.93333	23.375	31	6.46667	27.1875
R132	31	09:00:00	24.3333	31.8083	7.475	24.4917	31.4667	5.88333	27.9792
R132	38	09:00:00	23.925	31.6667	7.74167	24.4917	31.2417	6.025	27.8667
R139	6	09:00:00	28.325	34.9667	6.64167	28.3333	34.8667	6.03333	31.6
R139	13	09:00:00	24.9167	31.5	6.58333	25.1417	31.35	5.33333	28.2458
R139	20	09:00:00	24.6083	31.5917	6.98333	24.625	31.275	6.00833	27.95
R139	27	09:00:00	24.8333	31.6833	6.85	25.0417	31.6667	5.69167	28.3542
R139	34	09:00:00	25.2167	32.1833	6.96667	25.3083	32.0417	6.375	28.675
R139	41	09:00:00	25.1333	31.6833	6.55	25.1333	31.4833	5.90833	28.3083
R144	6	09:00:00	24.4417	31.5333	7.09167	24.5667	31.4917	6.3	28.0292
R144	13	09:00:00	24.1083	34.2667	10.1583	24.3417	34.1583	8.6	29.25
R144	20	09:00:00	22.925	32	9.075	23.125	31.1833	7.08333	27.1542
R144	27	09:00:00	23.2083	31.5333	8.325	23.3917	31.525	7.1	27.4583
R144	34	09:00:00	23.9417	29.6917	5.75	24.175	29.575	4.83333	26.875
R144	41	09:00:00	24.0167	29.9167	5.9	24.2083	29.8167	5.01667	27.0125
R145	6	09:00:00	28.6	32.5167	3.91667	28.8	32.5	3.49167	30.65
R145	13	09:00:00	25.425	34.1833	8.75833	25.6917	34.175	7.75	29.9333
R145	20	09:00:00	25.1167	32.6	7.48333	25.2167	32.3167	6.625	28.7667
R145	27	09:00:00	25.075	32.3333	7.25833	25.275	32.2417	6.5	28.7583
R145	34	09:00:00	26.0417	33.0667	7.025	26.3333	33	6.23333	29.6667
R145	41	09:00:00	25.7667	32.9417	7.175	25.95	32.7833	6.375	29.3667
R153	7	09:00:00	25.4417	34.925	9.48333	26.025	34.825	8.33333	30.425
R153	14	09:00:00	26.9	35.7333	8.83333	27.4	35.6917	7.89167	31.5458
R153	21	09:00:00	25.425	35.4917	10.0667	26.8417	35.2583	7.61667	31.05
R153	28	09:00:00	26.6083	35.2833	8.675	27.0583	35.1	7.55	31.0792
R153	35	09:00:00	26.1667	35.8333	9.66667	26.7417	35.3917	8.01667	31.0667
R153	42	09:00:00	24.1833	32.1417	7.95833	24.25	31.4833	6.74167	27.8667
R156	3	09:00:00	26.325	31.0083	4.68333	26.5833	30.65	3.975	28.6167
R156	6	09:00:00	26.375	32.1667	5.79167	26.425	31.325	4.625	28.875
R156	10	09:00:00	27.1083	31.5333	4.425	27.1083	31.5167	4.21667	29.3125
R156	13	09:00:00	25.2417	31.5333	6.29167	25.2667	31.1167	5.575	28.1917
R156	17	09:00:00	26.1333	31.5083	5.375	26.5667	31.2833	4.375	28.925
R156	20	09:00:00	28.6333	31.55	2.91667	28.6333	31.325	2.625	29.9792
R156	24	09:00:00	27.2583	36.075	8.81667	27.3	36.0583	8.29167	31.6792
R156	27	09:00:00	25.475	31.475	6	25.4833	31.3333	5.36667	28.4083
R156	34	09:00:00	26.825	31.4333	4.60833	26.8417	31.3833	4.00833	29.1125
R156	38	09:00:00	28.3333	36.5417	8.20833	28.4167	36.4417	7.34167	32.4292
R156	41	09:00:00	26.5917	31.4917	4.9	26.6167	31.3333	4.55833	28.975
R161	4	09:00:00	26.5167	32	5.48333	26.7833	31.7083	4.35	29.2458
R161	11	09:00:00	24.6417	31.9333	7.29167	24.7	31.3083	5.45	28.0042
R161	18	09:00:00	24.575	31.5583	6.98333	24.8083	31.35	5.05	28.0792
R161	25	09:00:00	25.2167	32.3167	7.1	25.2333	31.8	5.3	28.5167
R161	32	09:00:00	27.1917	31.675	4.48333	27.3417	30.9333	3.05833	29.1375
R161	39	09:00:00	29.0917	34.25	5.15833	29.2833	34.2167	4.375	31.75
R163	4	09:00:00	23.4083	31.0333	7.625	23.7	30.8833	6.26667	27.2917
R163	7	09:00:00	23.4417	30.6833	7.24167	23.6167	30.6167	6.14167	27.1167
R163	11	09:00:00	23.2083	30.55	7.34167	23.3167	30.5417	6.39167	26.9292
R163	14	09:00:00	23.5083	30.5333	7.025	24.0167	29.6	5.04167	26.8083
R163	18	09:00:00	22.3333	30.6667	8.33333	22.725	30.175	6.35833	26.45
R163	21	09:00:00	23.9917	30.7	6.70833	24.35	30.45	5.56667	27.4
R163	25	09:00:00	22.5833	30.825	8.24167	22.7333	29.7583	6.06667	26.2458
R163	28	09:00:00	23.55	30.75	7.2	24.0667	30.6917	5.96667	27.3792
R163	32	09:00:00	22.675	30.6167	7.94167	23.4667	30.375	6.225	26.9208
R163	35	09:00:00	23.4583	30.5583	7.1	23.6417	30.475	6.10833	27.0583
R163	39	09:00:00	22.8583	30.6167	7.75833	22.875	30.2583	6.56667	26.5667
R163	42	09:00:00	22.6833	31.1167	8.43333	22.9833	30.9	7.00833	26.9417
R164	4	09:00:00	25.8833	33.5667	7.68333	26.2333	32.8583	5.98333	29.5458
R164	7	09:00:00	25.6667	32.4417	6.775	25.7833	31.6333	5.29167	28.7083
R164	11	09:00:00	26.0417	33.1667	7.125	26.3083	31.6917	4.83333	29
R164	14	09:00:00	25.8917	32.1667	6.275	26.3	31.1333	4.25	28.7167
R164	18	09:00:00	25.8333	32.3333	6.5	26.175	32.325	5.31667	29.25
R164	21	09:00:00	26.825	32.5	5.675	26.9	32.0583	4.68333	29.4792
R164	25	09:00:00	27.2833	33.3167	6.03333	27.6333	32.9	4.61667	30.2667
R164	28	09:00:00	26.8167	33.7583	6.94167	27	33.625	5.95833	30.3125
R164	32	09:00:00	27.3833	32.7	5.31667	27.6167	32.0583	4.04167	29.8375
R164	35	09:00:00	27.675	32.5	4.825	27.875	32.2833	4.09167	30.0792
R164	39	09:00:00	26.75	33.1667	6.41667	27.0667	31.8833	4.21667	29.475
R164	42	09:00:00	26.425	32.5833	6.15833	26.8917	32.075	4.54167	29.4833
R167	5	09:00:00	25.4083	30.6333	5.225	25.425	30.625	4.2	28.025
R167	6	09:00:00	24	29.5	5.5	24.2083	29.4417	5.025	26.825
R167	19	09:00:00	24.6	28.9917	4.39167	25.0167	28.9667	2.79167	26.9917
R167	20	09:00:00	22.625	29.025	6.4	22.6833	28.9167	6.03333	25.8
R167	26	09:00:00	24.4667	29.3833	4.91667	24.6083	29.375	4.15	26.9917
R167	27	09:00:00	25.1583	30.5167	5.35833	25.4583	30.4	4.375	27.9292
R167	33	09:00:00	25.2	30.4333	5.23333	25.275	30.3667	4.63333	27.8208
R167	34	09:00:00	24.9833	29.9667	4.98333	25.4583	29.9583	4.30833	27.7083
R167	40	09:00:00	25	30.2833	5.28333	25.05	30.2583	5.025	27.6542
R167	41	09:00:00	24.2083	30.9417	6.73333	24.5	30.8667	5.85833	27.6833
R168	7	09:00:00	25.125	32.8417	7.71667	25.525	32.6833	6.60833	29.1042
R168	14	09:00:00	24.1917	31.3417	7.15	24.5417	31.075	6.09167	27.8083
R168	21	09:00:00	25.8083	32.975	7.16667	25.9667	32.8917	6.41667	29.4292
R168	28	09:00:00	24.3083	32.25	7.94167	24.6917	32.175	6.80833	28.4333
R168	35	09:00:00	25.7917	31.5083	5.71667	26.025	31.175	4.925	28.6
R168	42	09:00:00	25.3417	31.4917	6.15	25.4167	31.15	5.25833	28.2833
R169	6	09:00:00	22.5	31.0917	8.59167	22.5	30.7417	7.61667	26.6208
R169	20	09:00:00	24.2833	31.5333	7.25	24.375	31.4167	6.375	27.8958
R169	34	09:00:00	24.075	31.95	7.875	24.1083	31.8917	6.84167	28
R180	3	09:00:00	24.625	32.0667	7.44167	24.9	31.8667	6.075	28.3833
R180	10	09:00:00	27.4167	31.6	4.18333	27.6083	31.35	3.15	29.4792
R180	17	09:00:00	27.4	31.8333	4.43333	27.925	31.825	3.325	29.875
R180	24	09:00:00	27.125	31.8333	4.70833	27.4667	31.7417	3.86667	29.6042
R180	38	09:00:00	26.9667	31.9833	5.01667	27.225	31.9583	3.90833	29.5917
R182	4	09:00:00	28.8917	33.9333	5.04167	29.1167	33.9167	4.6	31.5167
R182	7	09:00:00	27.975	32.35	4.375	28.125	32.2083	3.96667	30.1667
R182	11	09:00:00	27.05	32.8583	5.80833	27.1833	32.85	5.25	30.0167
R182	13	09:00:00	29.075	34.55	5.475	29.5083	34.4917	4.65833	32
R182	14	09:00:00	28.1083	32.825	4.71667	28.2667	32.5083	4.075	30.3875
R182	18	09:00:00	27.5667	32.6167	5.05	27.725	32.6083	4.63333	30.1667
R182	20	09:00:00	30.7	37.8333	7.13333	30.8833	37.825	6.55	34.3542
R182	21	09:00:00	28.65	31.85	3.2	28.8083	31.7833	2.71667	30.2958
R182	25	09:00:00	29.625	32.4833	2.85833	29.7417	32.475	2.63333	31.1083
R182	27	09:00:00	28.225	33.45	5.225	28.775	33.2667	4.425	31.0208
R182	28	09:00:00	28.8083	32.6583	3.85	29.0167	32.475	3.38333	30.7458
R182	32	09:00:00	27.9333	32.1333	4.2	28.0833	31.9083	3.73333	29.9958
R182	34	09:00:00	29.1	35.2167	6.11667	29.3167	35.1417	5.575	32.2292
R182	35	09:00:00	29.675	34.7833	5.10833	29.7083	34.5833	4.71667	32.1458
R182	39	09:00:00	28.5917	32.0333	3.44167	28.625	31.8667	3.175	30.2458
R182	41	09:00:00	28.55	34.8333	6.28333	28.55	34.8083	6.03333	31.6792
R182	42	09:00:00	31.1917	33.0167	1.825	31.225	32.9167	1.64167	32.0708
R190	7	09:00:00	25.2417	34.3417	9.1	26.1	34.2583	5.30833	30.1792
R190	14	09:00:00	25.1167	34.0083	8.89167	25.3583	32.425	6.56667	28.8917
R190	21	09:00:00	25.3917	33	7.60833	26.05	32.8833	6.05	29.4667
R190	28	09:00:00	26.1917	33.9167	7.725	27.2333	33.35	5.475	30.2917
R190	35	09:00:00	25.175	33.35	8.175	25.4083	33.2417	7.03333	29.325
R190	42	09:00:00	26.5833	34.5333	7.95	26.6833	34.2583	6.76667	30.4708
R191	5	09:00:00	24.2	33.3917	9.19167	24.425	33.1417	8.2	28.7833
R191	12	09:00:00	26.8667	36.9917	10.125	27.0417	36.4167	8.10833	31.7292
R191	19	09:00:00	24.5583	34.2833	9.725	24.7167	34.0833	7.90833	29.4
R191	26	09:00:00	25.6917	34.4833	8.79167	25.8667	34.3083	7.675	30.0875
R191	33	09:00:00	28.3833	34.35	5.96667	28.7833	34.3333	4.18333	31.5583
R191	40	09:00:00	22.0083	34.4333	12.425	22.1417	34.1583	10.2083	28.15
R197	6	09:00:00	24.525	33.7333	9.20833	24.725	33.725	8.65	29.225
R197	17	09:00:00	24.85	31.3333	6.48333	25.0417	31.2417	5.89167	28.1417
R197	18	09:00:00	27.425	35.8667	8.44167	27.45	35.2083	7.25	31.3292
R197	19	09:00:00	24.5	34.1083	9.60833	24.7917	33.6667	8.25	29.2292
R197	21	09:00:00	24.7417	31.6083	6.86667	25.05	31.4667	5.90833	28.2583
R197	34	09:00:00	24.2833	31.6417	7.35833	24.5583	31.5	6.51667	28.0292
R197	38	09:00:00	26.0417	32.3333	6.29167	26.7333	32.3083	5.275	29.5208
R197	39	09:00:00	25	36.3667	11.3667	25.9	36.2083	9.14167	31.0542
R197	40	09:00:00	30.1667	31.4333	1.26667	30.1667	31.2417	1	30.7042
R197	41	09:00:00	24.925	35.625	10.7	24.9417	34.6667	9.18333	29.8042
R197	42	09:00:00	29.45	32.4167	2.96667	29.45	32.3833	2.75	30.9167
R199	17	09:00:00	24.75	31.025	6.275	25.225	30.8417	4.90833	28.0333
R199	24	09:00:00	24.6667	31.0667	6.4	25.0417	30.8083	4.81667	27.925
R199	25	09:00:00	25.4917	31.1917	5.7	25.6667	30.9333	4.36667	28.3
R199	26	09:00:00	23.7583	30.2333	6.475	23.775	30.0167	5.54167	26.8958
R199	33	09:00:00	22.175	30.8667	8.69167	22.275	29.975	6.63333	26.125
R199	34	09:00:00	24.7833	30.6917	5.90833	24.8417	30.4917	4.95	27.6667
R199	38	09:00:00	23.575	30.7167	7.14167	23.7083	30.45	6.00833	27.0792
R204	3	09:00:00	24.0333	31.2	7.16667	24.8917	31.15	5.63333	28.0208
R204	26	09:00:00	22.7333	33.3833	10.65	23.3917	32.9417	8.475	28.1667
R204	27	09:00:00	23.3917	33.1	9.70833	23.6833	33	8.71667	28.3417
R208	3	09:00:00	24.6583	32.3167	7.65833	24.8	32.1333	6.78333	28.4667
R208	10	09:00:00	27.075	32.5	5.425	27.0833	32.0667	4.44167	29.575
R208	17	09:00:00	25.5417	32.5417	7	26.2917	32.5333	5.875	29.4125
R208	24	09:00:00	27.25	33.1333	5.88333	28.0333	32.4917	4.01667	30.2625
R208	38	09:00:00	26.325	32.2583	5.93333	26.65	31.675	4.6	29.1625
R212	6	09:00:00	24.1833	30.0167	5.83333	24.4583	29.9917	3.85	27.225
R212	13	09:00:00	25.2167	33.8667	8.65	25.2917	33.5	5.20833	29.3958
R212	20	09:00:00	25.2	34.9583	9.75833	25.2417	34.9083	6.76667	30.075
R212	27	09:00:00	25.5083	34.1917	8.68333	25.8083	34.1583	6.075	29.9833
R212	34	09:00:00	24.8	33.125	8.325	25.0583	32.925	6.51667	28.9917
R212	41	09:00:00	25.1667	31.8583	6.69167	25.4417	31.5	4.04167	28.4708
R214	10	09:00:00	22.825	31.2167	8.39167	23.0167	30.9	7.03333	26.9583
R214	11	09:00:00	20.4167	28.2667	7.85	20.4167	28	6.56667	24.2083
R214	17	09:00:00	25.0083	32.725	7.71667	25.25	32.55	6.29167	28.9
R214	18	09:00:00	29.3833	31.725	2.34167	29.4917	31.7083	2.00833	30.6
R214	24	09:00:00	26.775	31.0667	4.29167	27.0667	30.5917	3.2	28.8292
R214	25	09:00:00	27.2583	31.05	3.79167	27.5333	30.975	3.19167	29.2542
R214	32	09:00:00	21.875	31.1667	9.29167	22.3	30.975	7.925	26.6375
R214	38	09:00:00	25	32.05	7.05	25.1083	32.0167	6.35833	28.5625
R214	39	09:00:00	23.6667	32.0083	8.34167	23.6833	31.7833	7.15	27.7333
R215	4	09:00:00	25.375	31.1667	5.79167	25.425	31.0833	5.425	28.2542
R215	7	09:00:00	24.3167	30.775	6.45833	24.6	30.375	4.38333	27.4875
R215	14	09:00:00	25.2583	31.0167	5.75833	25.4583	30.9167	5.2	28.1875
R215	18	09:00:00	25.925	31.375	5.45	26.025	31.1583	4.63333	28.5917
R215	21	09:00:00	26.325	31.15	4.825	26.3917	31	4.44167	28.6958
R215	32	09:00:00	25.6167	31.275	5.65833	25.875	31.2	4.93333	28.5375
R215	35	09:00:00	25.35	31.3417	5.99167	26.1	31.2417	4.54167	28.6708
R215	42	09:00:00	25.45	32.55	7.1	25.6583	32.25	5.80833	28.9542
R225	4	09:00:00	26.0917	33.2667	7.175	26.2417	33.1583	6.25	29.7
R225	11	09:00:00	26.3083	33.0083	6.7	26.425	32.85	5.65	29.6375
R225	18	09:00:00	27.2333	32.5167	5.28333	27.275	32.5	4.86667	29.8875
R225	25	09:00:00	26.5667	33.9167	7.35	26.6583	33.9083	6.30833	30.2833
R225	32	09:00:00	27.7833	35	7.21667	27.9667	34.4583	6.00833	31.2125
R225	39	09:00:00	27.8333	32.5	4.66667	27.8333	32.325	4.16667	30.0792
R228	5	09:00:00	30.125	37.65	7.525	30.1583	37.6417	6.91667	33.9
R228	6	09:00:00	30.5917	37.6417	7.05	31.275	37.5833	5.88333	34.4292
R228	13	09:00:00	26.6083	31.05	4.44167	26.6083	30.9417	4.1	28.775
R228	18	09:00:00	24.125	29.675	5.55	24.5583	28.975	3.39167	26.7667
R228	19	09:00:00	22.8333	27.3333	4.5	22.8583	26.8583	3.69167	24.8583
R228	20	09:00:00	26	31.95	5.95	26.15	31.8833	5.275	29.0167
R228	25	09:00:00	25.175	30.4167	5.24167	25.2333	30.1333	4.55	27.6833
R228	26	09:00:00	24.6	31.9333	7.33333	24.6	31.7667	6.775	28.1833
R228	27	09:00:00	24.6583	30.875	6.21667	24.6583	30.6417	5.65	27.65
R228	32	09:00:00	27.0167	31	3.98333	27.55	30.9917	2.56667	29.2708
R228	34	09:00:00	24.6167	34.8	10.1833	24.6167	34.55	9.19167	29.5833
R228	39	09:00:00	27.2583	34.0667	6.80833	27.8417	34.0583	6.00833	30.95
R228	40	09:00:00	27.35	34	6.65	27.3833	33.8333	5.44167	30.6083
R228	41	09:00:00	25.8333	35.8917	10.0583	25.8667	35.825	8.35	30.8458
R231	3	09:00:00	25.8	32.075	6.275	25.9333	31.6	4.94167	28.7667
R231	5	09:00:00	25.7833	32.5167	6.73333	25.7833	32.175	5.83333	28.9792
R231	10	09:00:00	26.65	32.275	5.625	26.7083	31.475	4.36667	29.0917
R231	12	09:00:00	25.95	32.2583	6.30833	25.9583	31.8917	5.35833	28.925
R231	17	09:00:00	25.3417	32.25	6.90833	25.3833	32.1917	5.975	28.7875
R231	19	09:00:00	24.575	32.5083	7.93333	24.5917	31.7833	6.53333	28.1875
R231	24	09:00:00	26.2083	33.5	7.29167	26.275	32.9417	5.875	29.6083
R231	26	09:00:00	26.2667	31.2583	4.99167	26.275	31.1333	4.58333	28.7042
R231	33	09:00:00	24.7	33.0083	8.30833	24.9333	32.3583	6.25	28.6458
R231	38	09:00:00	26.6	32.25	5.65	26.7	32.1667	4.85833	29.4333
R231	40	09:00:00	25.1417	33.0333	7.89167	25.175	32.6417	6.525	28.9083
R236	6	09:00:00	25.7583	33	7.24167	25.95	32.9833	6.35833	29.4667
R236	7	09:00:00	26.4667	32.9917	6.525	26.55	32.9333	5.55833	29.7417
R236	13	09:00:00	25.7083	32.1667	6.45833	26.0167	31.9	5.375	28.9583
R236	14	09:00:00	25.8833	33.0167	7.13333	26.0417	33	6.55833	29.5208
R236	20	09:00:00	26.0833	33.0167	6.93333	26.1917	32.9917	6.30833	29.5917
R236	21	09:00:00	26.8333	33	6.16667	27.725	32.9917	4.81667	30.3583
R236	27	09:00:00	26.9083	33.0167	6.10833	27.0083	32.9167	5.48333	29.9625
R236	28	09:00:00	26.4917	33.025	6.53333	26.5333	33	6	29.7667
R236	34	09:00:00	26.5917	33.0333	6.44167	26.7333	32.9917	5.58333	29.8625
R236	35	09:00:00	26.7917	32.9667	6.175	27.1417	32.825	5.125	29.9833
R236	41	09:00:00	26.0833	32.925	6.84167	26.5917	32.8917	5.69167	29.7417
R236	42	09:00:00	26.3667	33	6.63333	26.75	32.45	5.19167	29.6
R237	6	09:00:00	23.3083	32.1333	8.825	24.1833	31.975	7.40833	28.0792
R237	20	09:00:00	24.4333	31.95	7.51667	24.9667	31.85	6.45833	28.4083
R237	34	09:00:00	24.225	31.7417	7.51667	24.9417	31.7333	6.60833	28.3375
R001	3	10:00:00	24.0667	32.55	8.48333	24.175	31.8583	6.09167	28.0167
R001	7	10:00:00	26.625	32.925	6.3	26.9	32.3333	4.15833	29.6167
R001	14	10:00:00	26.0417	33.3417	7.3	26.1417	32.6083	5.175	29.375
R001	17	10:00:00	25.8167	32.6833	6.86667	25.8417	31.8667	5.03333	28.8542
R001	21	10:00:00	25.3417	33	7.65833	25.575	32.5917	5.49167	29.0833
R001	28	10:00:00	26.8667	33.175	6.30833	27.0167	33.1583	4.65	30.0875
R001	31	10:00:00	25.5	30.5833	5.08333	25.9917	30.3417	3.6	28.1667
R001	35	10:00:00	26.0333	33.325	7.29167	26.75	33.075	5.2	29.9125
R001	42	10:00:00	25.4917	33.25	7.75833	25.8083	32.7833	5.76667	29.2958
R003	5	10:00:00	27.725	33.35	5.625	28.2833	33.1583	4.025	30.7208
R003	19	10:00:00	27.025	32.925	5.9	27.2083	32.2	4.21667	29.7042
R005	5	10:00:00	26.8	31.8583	5.05833	27.0833	31.4583	4.11667	29.2708
R005	19	10:00:00	26.0667	32.9583	6.89167	26.1167	32.95	6.38333	29.5333
R005	33	10:00:00	25.9333	32.1667	6.23333	26.0917	32.0917	5.475	29.0917
R006	12	10:00:00	26.675	33.4917	6.81667	26.7583	33.4667	5.61667	30.1125
R006	19	10:00:00	25.2167	32.3833	7.16667	25.8083	32	5.64167	28.9042
R006	26	10:00:00	24.325	33.225	8.9	24.6083	32.9917	6.875	28.8
R006	33	10:00:00	24.9333	33.75	8.81667	25.3083	33.2417	6.29167	29.275
R006	40	10:00:00	26.4167	33.1417	6.725	26.5083	32.275	4.95	29.3917
R007	3	10:00:00	26.75	32.5417	5.79167	27.3667	32.4333	4.48333	29.9
R007	4	10:00:00	27.0167	33.1333	6.11667	27.75	32.575	4.41667	30.1625
R007	6	10:00:00	27.8917	32.9167	5.025	28.0417	32.4417	3.98333	30.2417
R007	10	10:00:00	26.5333	32.7833	6.25	26.7083	32.775	4.9	29.7417
R007	11	10:00:00	27.125	33	5.875	27.2833	31.725	3.68333	29.5042
R007	13	10:00:00	28.525	33.0917	4.56667	28.525	32.375	3.55	30.45
R007	17	10:00:00	26.4917	31.75	5.25833	26.8417	31.25	3.75	29.0458
R007	18	10:00:00	26.2083	32.4083	6.2	26.225	31.1583	4.43333	28.6917
R007	20	10:00:00	27.0167	32.8	5.78333	27.05	32.5	4.775	29.775
R007	24	10:00:00	25.725	32	6.275	25.7333	31.0333	4.35833	28.3833
R007	25	10:00:00	28.0667	32.1083	4.04167	28.0833	31.0333	2.38333	29.5583
R007	27	10:00:00	26.3	31.9833	5.68333	26.3083	31.625	3.76667	28.9667
R007	31	10:00:00	22.1667	32.3333	10.1667	22.1917	31.5333	7.93333	26.8625
R007	32	10:00:00	25.7333	30.7083	4.975	26.4917	30.675	3.35	28.5833
R007	34	10:00:00	25.8167	31.9583	6.14167	25.9917	31.775	5.1	28.8833
R007	38	10:00:00	25.6417	31.425	5.78333	25.8583	30.9417	4.08333	28.4
R007	39	10:00:00	27.425	33	5.575	27.5083	32.875	4.73333	30.1917
R007	41	10:00:00	26.45	32.1333	5.68333	26.65	32.0083	4.41667	29.3292
R008	31	10:00:00	24.1167	31.9333	7.81667	24.3333	31.9167	6.55833	28.125
R008	34	10:00:00	24.2417	31.9167	7.675	24.5167	31.8917	6.55	28.2042
R010	3	10:00:00	23.9333	31.9917	8.05833	24.875	31.9833	6.63333	28.4292
R010	7	10:00:00	23.225	31.7	8.475	24.45	31.6667	6.79167	28.0583
R010	10	10:00:00	22.4583	31.5167	9.05833	23.5417	31.4333	7.45	27.4875
R010	17	10:00:00	22.9833	31.575	8.59167	24.0833	31.4333	6.88333	27.7583
R010	21	10:00:00	22.5	31.4667	8.96667	23.0667	31.4583	7.78333	27.2625
R010	24	10:00:00	23.1917	31.5	8.30833	23.7083	31.4917	6.98333	27.6
R010	31	10:00:00	23.475	32.2167	8.74167	24.175	32.0833	6.825	28.1292
R010	35	10:00:00	24.2333	31.4833	7.25	24.65	31.475	6.30833	28.0625
R010	38	10:00:00	24.55	33.4833	8.93333	25.125	33.475	7.70833	29.3
R011	4	10:00:00	25.775	31.4083	5.63333	25.9583	30.3667	4.06667	28.1625
R011	7	10:00:00	26.525	31.4	4.875	26.5333	30.7583	3.90833	28.6458
R011	10	10:00:00	26.3167	31.5083	5.19167	26.3583	30.8667	4.06667	28.6125
R011	11	10:00:00	26.0417	30.9417	4.9	26.2833	30.8417	4.275	28.5625
R011	14	10:00:00	26.3917	31.3333	4.94167	26.7417	31.025	3.99167	28.8833
R011	24	10:00:00	26.5833	31.2333	4.65	27.4667	30.3583	2.74167	28.9125
R011	25	10:00:00	26.0333	31.35	5.31667	26.1917	31.25	4.68333	28.7208
R011	28	10:00:00	26.325	34.0917	7.76667	26.375	34.0833	6.625	30.2292
R011	32	10:00:00	27.2917	36.45	9.15833	28.5583	36.3583	7.15833	32.4583
R011	35	10:00:00	27.425	37.6	10.175	27.825	37.35	8.78333	32.5875
R011	38	10:00:00	27.1083	31.2333	4.125	27.4167	30.7667	3.1	29.0917
R011	39	10:00:00	27.4333	33.8	6.36667	27.85	33.7	5.3	30.775
R011	42	10:00:00	27.2167	34.3083	7.09167	27.35	34.2917	6.38333	30.8208
R012	13	10:00:00	27.3417	33	5.65833	27.3833	32.725	4.975	30.0542
R012	20	10:00:00	25.3667	30.3917	5.025	26.275	30.3	3.64167	28.2875
R012	25	10:00:00	26.7333	32.75	6.01667	26.7833	32.7417	5.56667	29.7625
R012	27	10:00:00	27.2583	31.2	3.94167	27.4083	30.7083	3.10833	29.0583
R012	28	10:00:00	27.7583	32.7	4.94167	27.7917	32.55	4.23333	30.1708
R012	31	10:00:00	27.8167	34.1333	6.31667	28.325	33.9083	5.21667	31.1167
R012	32	10:00:00	26.7417	32.3583	5.61667	27.1083	32.2917	4.74167	29.7
R012	34	10:00:00	25.1917	30.5417	5.35	25.5917	30.4583	4.31667	28.025
R012	35	10:00:00	28.5833	32.8667	4.28333	28.7083	32.0167	3.05	30.3625
R012	38	10:00:00	25.8417	31.075	5.23333	25.95	30.7	4.35	28.325
R012	39	10:00:00	26.25	31.4083	5.15833	26.5333	31.4	4.45833	28.9667
R012	41	10:00:00	26.4667	31.3	4.83333	26.5667	30.9833	4.275	28.775
R012	42	10:00:00	26.8667	32.7417	5.875	26.9083	32.5667	5.15833	29.7375
R013	24	10:00:00	31.4333	33.7	2.26667	31.5417	33.6333	1.84167	32.5875
R013	29	10:00:00	27.5	35.7083	8.20833	27.675	35.5167	7.025	31.5958
R013	31	10:00:00	26.4083	35.6667	9.25833	26.4333	34.325	7.38333	30.3792
R013	36	10:00:00	30.3917	38.1667	7.775	30.4083	37.5583	6.45833	33.9833
R013	38	10:00:00	32	34.7833	2.78333	32.9167	34.3583	1.35	33.6375
R014	10	10:00:00	21.7083	32.5833	10.875	22.35	32.5667	8.03333	27.4583
R014	11	10:00:00	24.8	31.9583	7.15833	26.8	31.8833	4.21667	29.3417
R014	17	10:00:00	21.1833	32.5667	11.3833	21.6167	32.55	9.46667	27.0833
R014	21	10:00:00	25.7	32.5667	6.86667	25.95	32.3667	5.51667	29.1583
R014	31	10:00:00	24.5167	32.5833	8.06667	26.2083	32.5167	5.39167	29.3625
R014	35	10:00:00	24.9083	32.1167	7.20833	26.05	31.5	4.825	28.775
R014	38	10:00:00	24.8667	33.1833	8.31667	25.6167	33.175	6.73333	29.3958
R014	39	10:00:00	25.4583	32.5	7.04167	26.6167	31.8	4.34167	29.2083
R017	4	10:00:00	26.4917	33.0667	6.575	26.6833	32.9917	6.04167	29.8375
R017	7	10:00:00	25.9583	33.1583	7.2	26.1333	33.15	6.35	29.6417
R017	14	10:00:00	26.8667	33.225	6.35833	26.9083	33.1667	5.80833	30.0375
R017	18	10:00:00	26.3917	33.1	6.70833	26.575	33.0417	5.85	29.8083
R017	21	10:00:00	26.5833	33.2583	6.675	26.7083	33.25	5.95	29.9792
R017	28	10:00:00	26.4417	33.0917	6.65	26.6167	32.825	5.475	29.7208
R017	32	10:00:00	26.3	33.3833	7.08333	26.4167	33.375	6.25	29.8958
R017	35	10:00:00	26.7917	33.425	6.63333	26.8167	33.4083	6.19167	30.1125
R017	42	10:00:00	25.9417	33.625	7.68333	26.0333	33.4083	6.85833	29.7208
R020	12	10:00:00	25.2	32.2333	7.03333	25.3417	32.2083	6.50833	28.775
R020	19	10:00:00	25.1917	31.3833	6.19167	25.4333	31.3667	5.58333	28.4
R020	26	10:00:00	24.8417	31.5833	6.74167	24.8417	31.45	6.33333	28.1458
R020	33	10:00:00	24.5333	33.4583	8.925	24.5417	33.2917	8.14167	28.9167
R020	35	10:00:00	24.1583	30.5	6.34167	24.35	30.2667	5.61667	27.3083
R020	40	10:00:00	25.1333	31.8083	6.675	25.2333	31.3583	5.14167	28.2958
R021	10	10:00:00	26.0417	31.7083	5.66667	26.0833	31.55	5.33333	28.8167
R021	11	10:00:00	24.6333	30.9917	6.35833	24.675	30.8333	5.86667	27.7542
R021	13	10:00:00	24.9917	30.7583	5.76667	25.125	30.7083	5.26667	27.9167
R021	17	10:00:00	23.3333	31.9333	8.6	23.4333	31.925	8.05833	27.6792
R021	18	10:00:00	24.45	31.1583	6.70833	24.8917	31.15	5.78333	28.0208
R021	20	10:00:00	25.0417	32.7	7.65833	25.3917	32.6333	6.98333	29.0125
R021	24	10:00:00	24.8167	32.1833	7.36667	25.1333	32.0083	6.53333	28.5708
R021	25	10:00:00	24.8167	31.1833	6.36667	24.95	31.15	6.025	28.05
R021	27	10:00:00	24.5917	30.9667	6.375	24.6667	30.9583	6.14167	27.8125
R021	28	10:00:00	25.9417	31.25	5.30833	26.0167	31.2167	5.06667	28.6167
R021	31	10:00:00	24.5583	34.45	9.89167	24.7917	34.4417	8.98333	29.6167
R021	32	10:00:00	28.525	34.5667	6.04167	28.55	34.5083	5.75	31.5292
R021	34	10:00:00	25.0833	34.3333	9.25	25.1	34.325	8.525	29.7125
R021	35	10:00:00	25.1333	31.5833	6.45	25.65	31.4417	5.50833	28.5458
R021	38	10:00:00	25.175	31.125	5.95	25.2667	31.1083	5.625	28.1875
R021	39	10:00:00	26.5083	33.925	7.41667	26.5167	33.9083	7.075	30.2125
R021	41	10:00:00	25.9583	33.025	7.06667	26.025	32.7667	6.43333	29.3958
R021	42	10:00:00	25.4333	33.7667	8.33333	25.6083	33.75	7.8	29.6792
R022	5	10:00:00	27.65	32.6167	4.96667	27.675	31.7417	3.725	29.7083
R022	19	10:00:00	24.0667	31.95	7.88333	24.075	31.7417	6.925	27.9083
R022	33	10:00:00	28.25	33	4.75	28.275	32.7333	4.10833	30.5042
R026	5	10:00:00	25.95	32.9583	7.00833	26.0667	32.7417	6.575	29.4042
R026	7	10:00:00	27.2833	33.1	5.81667	27.3167	32.9917	5.48333	30.1542
R026	12	10:00:00	27.0083	33.5167	6.50833	27.0167	33.45	6.16667	30.2333
R026	14	10:00:00	26.85	32.3667	5.51667	26.8667	32.35	5.30833	29.6083
R026	19	10:00:00	25.6	32.9083	7.30833	25.625	32.425	6.63333	29.025
R026	21	10:00:00	31.4667	35.525	4.05833	31.475	35.4833	3.78333	33.4792
R026	26	10:00:00	27.725	34.2583	6.53333	27.7583	33.5833	5.69167	30.6708
R026	28	10:00:00	27.2333	31.925	4.69167	27.2833	30.5917	3.2	28.9375
R026	33	10:00:00	29.7333	36.3667	6.63333	29.75	35.1667	5.16667	32.4583
R026	35	10:00:00	29.5833	33.9083	4.325	29.6333	33.4917	3.75	31.5625
R026	40	10:00:00	27.025	32.2917	5.26667	27.1167	32	4.79167	29.5583
R026	42	10:00:00	27.925	33.5	5.575	28.1083	33.2583	4.84167	30.6833
R027	10	10:00:00	26.5833	32.3333	5.75	26.675	31.75	4.38333	29.2125
R027	17	10:00:00	25.5	32.6667	7.16667	26.15	32.6583	5.73333	29.4042
R027	24	10:00:00	25.4667	32.5583	7.09167	25.5333	32.4	5.975	28.9667
R027	31	10:00:00	26.9167	33.4	6.48333	27.0083	33.05	5.35	30.0292
R027	38	10:00:00	26	33	7	26.1333	32.7083	5.94167	29.4208
R029	7	10:00:00	25.5	32.725	7.225	25.5917	32.3417	5.34167	28.9667
R029	14	10:00:00	25.6833	32.5917	6.90833	25.925	31.7583	4.65	28.8417
R029	21	10:00:00	26.5417	32.7917	6.25	26.8333	31.8583	4.01667	29.3458
R029	28	10:00:00	25.3167	32.6917	7.375	25.4167	32.2583	5.75833	28.8375
R029	35	10:00:00	25.525	32.7333	7.20833	25.9333	32.4917	4.95	29.2125
R029	42	10:00:00	26.1	32.75	6.65	26.225	32.45	5	29.3375
R032	11	10:00:00	24.5167	31.8083	7.29167	24.9667	31.4583	5.05833	28.2125
R032	13	10:00:00	24.9	31.9833	7.08333	24.9083	31.8667	5.41667	28.3875
R032	18	10:00:00	24.9917	30.6417	5.65	25.5167	30.2	4.19167	27.8583
R032	20	10:00:00	25.9583	30.15	4.19167	26.1167	29.9917	3.19167	28.0542
R032	27	10:00:00	26.55	31.05	4.5	26.7	31.0417	3.68333	28.8708
R032	32	10:00:00	24.8667	32.6167	7.75	25.5	31.4917	5.09167	28.4958
R032	34	10:00:00	25.3833	30.7667	5.38333	25.7583	30.4167	4.225	28.0875
R032	41	10:00:00	26.7333	30.9667	4.23333	26.775	30.4667	3.28333	28.6208
R033	10	10:00:00	25.5083	32.5	6.99167	26.1	32.4583	5.80833	29.2792
R033	11	10:00:00	26.2	32.6667	6.46667	26.3167	32.4917	5.625	29.4042
R033	13	10:00:00	25.9333	32.525	6.59167	25.975	32.3417	5.69167	29.1583
R033	17	10:00:00	25.2333	32.5	7.26667	25.3583	32.4333	6.49167	28.8958
R033	18	10:00:00	25.4917	32.625	7.13333	25.825	32.575	6.125	29.2
R033	20	10:00:00	25.4917	32.4583	6.96667	25.5833	32.45	6.04167	29.0167
R033	24	10:00:00	25.1417	32.5833	7.44167	25.1583	32.4917	6.85833	28.825
R033	25	10:00:00	26.0167	32.5167	6.5	26.1833	32.5	5.91667	29.3417
R033	31	10:00:00	27.5333	34.75	7.21667	27.5583	34.6	6.31667	31.0792
R033	32	10:00:00	26.5	34.5833	8.08333	26.6167	33.4167	6.08333	30.0167
R033	34	10:00:00	26.0083	32.55	6.54167	26.3	32.4917	5.7	29.3958
R033	38	10:00:00	25.3	32.5	7.2	25.9333	32.4917	6.225	29.2125
R033	39	10:00:00	26.0917	32.5	6.40833	26.325	32.3583	5.75	29.3417
R034	10	10:00:00	24.5	32.25	7.75	24.8083	32.15	6.6	28.4792
R034	17	10:00:00	26.5833	32.3333	5.75	26.675	32.0917	4.76667	29.3833
R034	24	10:00:00	22.1667	32.25	10.0833	22.3917	32.2417	8.625	27.3167
R034	25	10:00:00	24.25	32.2667	8.01667	24.5083	32.075	6.825	28.2917
R034	28	10:00:00	23.125	31.9667	8.84167	23.3	31.925	7.50833	27.6125
R034	31	10:00:00	24.9917	31.8667	6.875	25.6	31.8167	5.725	28.7083
R034	32	10:00:00	23.9083	35	11.0917	23.9167	34.8583	9.23333	29.3875
R034	35	10:00:00	24.5083	32.25	7.74167	24.6333	31.75	6.45	28.1917
R034	38	10:00:00	25.0083	31.9	6.89167	25.1417	31.4833	5.81667	28.3125
R034	39	10:00:00	25.2583	32	6.74167	25.3333	31.8583	5.9	28.5958
R034	42	10:00:00	24.15	31.6417	7.49167	24.85	31.6333	6.15833	28.2417
R035	13	10:00:00	21.5	29	7.5	21.5	28.9833	6.975	25.2417
R035	20	10:00:00	22.75	29	6.25	22.9333	28.725	5.48333	25.8292
R035	27	10:00:00	22.6667	29.8	7.13333	22.8417	29.7917	6.45	26.3167
R035	34	10:00:00	22.0333	29	6.96667	22.1167	28.9917	6.21667	25.5542
R035	41	10:00:00	22.975	29	6.025	23.4	28.925	4.91667	26.1625
R036	4	10:00:00	26.425	32.3417	5.91667	26.5417	31.8917	5.00833	29.2167
R036	11	10:00:00	28.6	32.5417	3.94167	28.6167	32.45	3.68333	30.5333
R036	18	10:00:00	26.4833	31.8917	5.40833	26.4917	31.8833	5.13333	29.1875
R036	25	10:00:00	27.15	32.55	5.4	27.1583	32.0833	4.8	29.6208
R036	32	10:00:00	27.625	33.05	5.425	27.6417	33.0417	4.95833	30.3417
R036	39	10:00:00	28.0667	35.9083	7.84167	28.1583	35.7583	7.15	31.9583
R038	25	10:00:00	25.3083	30.5667	5.25833	25.325	30.55	4.91667	27.9375
R038	28	10:00:00	25.2417	33.8333	8.59167	25.325	33.825	8.08333	29.575
R038	31	10:00:00	24.375	30.75	6.375	24.375	30.7417	5.725	27.5583
R038	32	10:00:00	25.15	32.6167	7.46667	25.15	32.6083	7.05833	28.8792
R038	35	10:00:00	25.8583	32.3417	6.48333	26.0083	32.25	5.98333	29.1292
R038	39	10:00:00	25.6667	31.0667	5.4	25.7583	30.6917	4.75833	28.225
R038	42	10:00:00	26.3167	31.525	5.20833	26.3167	31.5	4.95	28.9083
R040	11	10:00:00	25.5833	31.75	6.16667	25.6	31.025	5.24167	28.3125
R040	13	10:00:00	24.75	32.25	7.5	24.75	32.225	6.975	28.4875
R040	18	10:00:00	23.8083	32.4167	8.60833	23.8333	32.2417	7.69167	28.0375
R040	20	10:00:00	23.8417	32.4167	8.575	23.925	32.2417	7.58333	28.0833
R040	25	10:00:00	23.7667	31.5	7.73333	23.9083	31.425	6.89167	27.6667
R040	27	10:00:00	24.25	32.25	8	24.7667	32.2333	6.95833	28.5
R040	32	10:00:00	25.1083	29	3.89167	25.2417	28.9583	3.35833	27.1
R040	34	10:00:00	25.425	32.3583	6.93333	25.575	31.8333	5.73333	28.7042
R040	39	10:00:00	24.5083	30	5.49167	24.6833	29.9917	4.775	27.3375
R040	41	10:00:00	24.2833	32.425	8.14167	24.2833	32.4167	7.425	28.35
R041	10	10:00:00	24.4167	30.95	6.53333	27.4917	29.75	2.13333	28.6208
R041	11	10:00:00	24.3333	32.1917	7.85833	24.3667	32.025	6.625	28.1958
R041	13	10:00:00	24.175	31.75	7.575	24.5583	31.45	6.21667	28.0042
R041	17	10:00:00	23.7833	31.8	8.01667	24.0083	31.5667	6.70833	27.7875
R041	18	10:00:00	24	31.775	7.775	24.6833	31.5417	6.03333	28.1125
R041	20	10:00:00	23.2333	31.775	8.54167	23.3583	31.5917	6.88333	27.475
R041	24	10:00:00	24.7083	31.9667	7.25833	26.0417	31.6833	4.79167	28.8625
R041	25	10:00:00	24.5083	32	7.49167	24.5583	31.6417	5.975	28.1
R041	27	10:00:00	23.7083	32.0833	8.375	24.1667	31.8167	6.48333	27.9917
R041	31	10:00:00	24.0333	32.025	7.99167	24.5	31.9833	6.45	28.2417
R041	32	10:00:00	24.125	33.2917	9.16667	24.4583	33.0583	7.36667	28.7583
R041	34	10:00:00	23.4583	32.0833	8.625	23.7083	31.0417	6.10833	27.375
R041	35	10:00:00	24.3917	31.9667	7.575	24.5583	31.65	6.48333	28.1042
R041	38	10:00:00	24.0083	32.0083	8	24.4333	31.5083	6.225	27.9708
R041	39	10:00:00	24.55	32.0167	7.46667	24.7	31.8583	6.125	28.2792
R041	41	10:00:00	24.2	32.0917	7.89167	24.7	31.775	6.075	28.2375
R042	20	10:00:00	24.3833	32.1	7.71667	24.6167	32.0917	7.03333	28.3542
R042	34	10:00:00	28.1167	32.225	4.10833	28.125	32.1917	4.00833	30.1583
R045	11	10:00:00	25.8333	32.1667	6.33333	26.025	31.65	4.96667	28.8375
R045	18	10:00:00	24.5	30.6	6.1	25.025	29.75	4.14167	27.3875
R045	25	10:00:00	23.475	31.9	8.425	24.2417	31.75	6.31667	27.9958
R045	32	10:00:00	25.1333	32.1	6.96667	25.85	32.0333	4.64167	28.9417
R045	39	10:00:00	25.4167	30.8833	5.46667	25.575	30.1083	3.925	27.8417
R046	3	10:00:00	27.5083	33.0833	5.575	27.525	32.9917	5.175	30.2583
R046	6	10:00:00	26.425	32.5667	6.14167	26.4833	32.375	5.36667	29.4292
R046	10	10:00:00	25.5	33.325	7.825	25.5667	33.1083	6.96667	29.3375
R046	13	10:00:00	26.275	32.8667	6.59167	26.7417	32.75	5.61667	29.7458
R046	17	10:00:00	25.75	32.1083	6.35833	25.8583	32.1	5.64167	28.9792
R046	24	10:00:00	27.475	32.75	5.275	27.4917	32.5917	4.825	30.0417
R046	27	10:00:00	27.8167	33.1667	5.35	27.8917	32.7583	4.58333	30.325
R046	31	10:00:00	26.9833	33.5833	6.6	27.0167	33.325	6.08333	30.1708
R046	34	10:00:00	28.175	34.1833	6.00833	28.375	34.125	5.34167	31.25
R046	38	10:00:00	26.7833	31.7	4.91667	26.8333	31.6917	4.6	29.2625
R046	41	10:00:00	31.0083	36.2833	5.275	31.1583	35.9417	4.25833	33.55
R048	4	10:00:00	25.4833	32.775	7.29167	25.5167	32.5	6.475	29.0083
R048	7	10:00:00	28.1833	32.8	4.61667	28.3917	32.75	4.03333	30.5708
R048	11	10:00:00	26.1167	33.1	6.98333	26.1333	32.925	6.325	29.5292
R048	14	10:00:00	30	32.0583	2.05833	30.2	31.9917	1.61667	31.0958
R048	18	10:00:00	25.7667	32.2083	6.44167	25.85	32.0667	5.85	28.9583
R048	21	10:00:00	26.7417	33.5917	6.85	26.775	33.5	6.14167	30.1375
R048	25	10:00:00	25.55	32.625	7.075	25.6333	32.6167	6.48333	29.125
R048	28	10:00:00	26.8167	33.0583	6.24167	26.9333	33.025	5.625	29.9792
R048	32	10:00:00	26.75	32.675	5.925	26.7667	32.4583	5.35	29.6125
R048	35	10:00:00	26.4667	33.025	6.55833	26.6833	32.5917	5.44167	29.6375
R048	39	10:00:00	26.8667	33.1	6.23333	26.9583	32.9583	5.53333	29.9583
R048	42	10:00:00	26.2667	32.325	6.05833	26.3167	32.0417	5.275	29.1792
R050	12	10:00:00	24.4083	30.5583	6.15	24.5833	30.45	5.575	27.5167
R050	19	10:00:00	25.05	30.1583	5.10833	25.35	29.85	4.00833	27.6
R050	26	10:00:00	23.0583	29.4917	6.43333	23.2	29.475	6.04167	26.3375
R050	33	10:00:00	24.4417	31	6.55833	24.6917	30.825	5.69167	27.7583
R050	40	10:00:00	29.125	30.0333	0.908333	29.3667	30	0.625	29.6833
R053	14	10:00:00	23.675	30.9083	7.23333	23.85	30.8667	6.58333	27.3583
R053	21	10:00:00	23.8	31.7	7.9	23.825	31.6917	7.26667	27.7583
R053	28	10:00:00	24.3833	31.2833	6.9	24.6667	31.1167	6.10833	27.8917
R053	35	10:00:00	23.7417	31.5	7.75833	24.7917	31.4167	6.26667	28.1042
R053	42	10:00:00	23.9667	32	8.03333	25.3417	31.6583	6.05833	28.5
R057	14	10:00:00	27.5	33.6917	6.19167	27.7333	32.1167	3.90833	29.925
R057	21	10:00:00	26.4917	32.6417	6.15	27.125	32.1583	4.51667	29.6417
R057	28	10:00:00	27.625	32.375	4.75	27.9583	31.9	3.59167	29.9292
R057	35	10:00:00	27.65	32.925	5.275	27.8583	32.8417	4.56667	30.35
R058	4	10:00:00	25.3083	32.775	7.46667	25.3083	32.7667	6.63333	29.0375
R058	10	10:00:00	27.2167	34.0833	6.86667	27.3167	34.075	6.10833	30.6958
R058	11	10:00:00	24.725	31.5917	6.86667	24.9667	31.275	5.91667	28.1208
R058	18	10:00:00	24.6083	31.7583	7.15	24.875	31.2667	5.71667	28.0708
R058	24	10:00:00	24.9667	31.7583	6.79167	25.05	31.7417	6.1	28.3958
R058	25	10:00:00	24.475	31.7583	7.28333	24.5417	31.7333	6.75	28.1375
R058	32	10:00:00	25.9667	33.2667	7.3	26.125	33.2583	6.51667	29.6917
R058	38	10:00:00	24.6917	31.75	7.05833	24.8833	31.7417	6.43333	28.3125
R058	39	10:00:00	24.6583	32.75	8.09167	25.0167	32.7167	7.225	28.8667
R059	3	10:00:00	25.45	32.7	7.25	25.6667	32.675	6.35833	29.1708
R059	10	10:00:00	25.325	31.9333	6.60833	25.4167	31.8583	5.49167	28.6375
R059	17	10:00:00	26.1667	32.6833	6.51667	26.35	32.6667	5.15833	29.5083
R059	24	10:00:00	26.025	32.6667	6.64167	26.025	32.6583	5.63333	29.3417
R059	31	10:00:00	26.4917	32.7	6.20833	26.5833	32.575	5.24167	29.5792
R059	38	10:00:00	27.85	32.5833	4.73333	27.9417	32.5417	4.04167	30.2417
R060	13	10:00:00	24.9667	32.5333	7.56667	25.0333	32.5083	6.81667	28.7708
R060	20	10:00:00	24.7417	32.15	7.40833	24.8167	32.0083	6.6	28.4125
R060	27	10:00:00	24.1167	32.0833	7.96667	24.1583	32.0167	7.44167	28.0875
R060	34	10:00:00	26.1	32.0167	5.91667	26.1	31.5667	4.95	28.8333
R060	41	10:00:00	24.3083	31.1667	6.85833	24.35	30.85	6.13333	27.6
R063	7	10:00:00	24.2583	32.6917	8.43333	24.375	32.4167	7.18333	28.3958
R063	14	10:00:00	26.5583	32.1583	5.6	26.5917	32.1417	4.73333	29.3667
R063	21	10:00:00	24.0917	32.9333	8.84167	24.1167	32.9	8.225	28.5083
R063	35	10:00:00	25.4833	31.5583	6.075	25.5667	31.5333	5.05	28.55
R063	42	10:00:00	28.1583	32.7917	4.63333	28.2167	32.775	4.275	30.4958
R066	4	10:00:00	24.125	32	7.875	24.5917	31.9917	6.8	28.2917
R066	5	10:00:00	25	32.825	7.825	25.375	32.4333	6.575	28.9042
R066	18	10:00:00	24.8333	32.75	7.91667	24.8583	32.325	7	28.5917
R066	19	10:00:00	25.3333	32.3167	6.98333	25.8917	31.9333	5.575	28.9125
R066	32	10:00:00	23.95	33.45	9.5	24.3917	32.9833	7.91667	28.6875
R066	33	10:00:00	26.05	33.1083	7.05833	26.4667	32.475	5.675	29.4708
R067	6	10:00:00	23.225	32.625	9.4	25.55	32.4917	6.44167	29.0208
R067	13	10:00:00	23.2083	32.2583	9.05	23.3917	32.1	7.43333	27.7458
R067	27	10:00:00	24.2917	32.5917	8.3	24.3917	32.4583	7.56667	28.425
R067	34	10:00:00	23.2917	31.4417	8.15	24.3667	31.4333	6.6	27.9
R067	41	10:00:00	24	33.6083	9.60833	24.8083	32.8417	7.58333	28.825
R068	4	10:00:00	25.1833	33.0083	7.825	25.1917	32.9417	7.45833	29.0667
R068	7	10:00:00	26.4833	33.5917	7.10833	26.65	33.275	6.40833	29.9625
R068	11	10:00:00	24.5917	32.9667	8.375	25.4333	32.825	6.81667	29.1292
R068	14	10:00:00	27.8583	33.7667	5.90833	27.9667	33.75	5.44167	30.8583
R068	18	10:00:00	28.1167	33.15	5.03333	28.1833	32.85	4.45	30.5167
R068	21	10:00:00	28.1167	33.05	4.93333	28.1583	32.825	4.49167	30.4917
R068	25	10:00:00	26.1917	33.2417	7.05	26.2583	32.9917	6.33333	29.625
R068	28	10:00:00	26.4083	33.8667	7.45833	26.7083	33.8417	6.79167	30.275
R068	32	10:00:00	27.1083	32.675	5.56667	27.125	32.5917	5.26667	29.8583
R068	35	10:00:00	27.2083	33.8	6.59167	27.2167	33.6167	5.98333	30.4167
R068	39	10:00:00	26.1833	33.2	7.01667	26.225	32.85	6.30833	29.5375
R068	42	10:00:00	26.8333	33.5583	6.725	26.8333	33.4333	6.38333	30.1333
R069	4	10:00:00	24.85	31.875	7.025	24.8583	31.5833	6.575	28.2208
R069	11	10:00:00	28.2833	35.625	7.34167	28.325	35.3083	6.8	31.8167
R069	18	10:00:00	22.5833	31.9583	9.375	22.6833	31.9417	8.925	27.3125
R069	25	10:00:00	25.5417	33.2333	7.69167	25.675	33.1917	7.08333	29.4333
R069	32	10:00:00	27.8	32.6167	4.81667	27.8917	32.575	4.46667	30.2333
R069	39	10:00:00	24.975	32.7583	7.78333	24.975	32.75	7.425	28.8625
R070	3	10:00:00	24.8417	31.6167	6.775	24.9083	31.5667	5.91667	28.2375
R070	4	10:00:00	24.875	31.625	6.75	25.0833	31.425	5.8	28.2542
R070	6	10:00:00	25.1167	31.5833	6.46667	25.1917	31.575	5.95833	28.3833
R070	10	10:00:00	24.0917	30.6667	6.575	24.2833	30.3917	5.55	27.3375
R070	11	10:00:00	24.7	30.7	6	24.8083	30.6667	5.13333	27.7375
R070	13	10:00:00	24.9417	30.75	5.80833	25.0667	30.725	5.11667	27.8958
R070	17	10:00:00	24.2	30.7833	6.58333	24.5083	30.6583	5.48333	27.5833
R070	18	10:00:00	23.7833	30.5167	6.73333	23.9167	30.375	5.88333	27.1458
R070	20	10:00:00	25.7667	31.6167	5.85	25.8583	31.475	5.21667	28.6667
R070	24	10:00:00	25.3417	32.1917	6.85	25.5083	31.9583	5.85833	28.7333
R070	25	10:00:00	24.7	30.575	5.875	24.7417	30.0083	4.73333	27.375
R070	27	10:00:00	24.6417	30.5	5.85833	24.6917	30.2917	5.125	27.4917
R070	31	10:00:00	24.7333	30.775	6.04167	24.8667	30.6583	5.29167	27.7625
R070	32	10:00:00	24.675	30.6083	5.93333	24.8583	30.3	4.95	27.5792
R070	34	10:00:00	24.8917	30.7333	5.84167	25.0167	30.5083	5.1	27.7625
R070	38	10:00:00	23.6083	31.4333	7.825	23.825	31.3083	6.68333	27.5667
R070	39	10:00:00	24.55	30.5333	5.98333	24.7417	30.45	5.05	27.5958
R070	41	10:00:00	25.475	30.3833	4.90833	25.7417	30.3083	4.23333	28.025
R072	4	10:00:00	24.8833	31.4917	6.60833	25.075	31.475	5.7	28.275
R072	11	10:00:00	25.4167	31.5083	6.09167	25.6417	31.45	4.9	28.5458
R072	18	10:00:00	24.2667	31.4917	7.225	24.4083	31.4833	6.23333	27.9458
R072	32	10:00:00	27.175	31.775	4.6	27.6167	31.4917	3.54167	29.5542
R072	39	10:00:00	26.3417	30.5083	4.16667	26.8833	30.5	3.29167	28.6917
R073	7	10:00:00	25.8083	31.525	5.71667	25.8333	31.35	5.2	28.5917
R073	14	10:00:00	27.1	31.5	4.4	27.1	30.9417	3.76667	29.0208
R073	21	10:00:00	28.25	31	2.75	28.3833	30.8917	2.35	29.6375
R073	28	10:00:00	28.2583	31.8833	3.625	28.6917	31.2667	2.35833	29.9792
R073	35	10:00:00	24.1667	29.525	5.35833	24.225	29.5167	4.91667	26.8708
R073	42	10:00:00	27.4917	32.3917	4.9	27.6417	32.1917	4.20833	29.9167
R074	7	10:00:00	25.8167	31.9833	6.16667	25.8167	31.3583	5.35833	28.5875
R074	21	10:00:00	28.2167	33.1	4.88333	28.3833	32.6167	3.81667	30.5
R074	28	10:00:00	25.5417	32.7833	7.24167	25.5417	32.325	6.39167	28.9333
R074	35	10:00:00	26.7833	33.0583	6.275	26.7917	32.9583	5.66667	29.875
R074	42	10:00:00	26.225	34.4583	8.23333	26.225	34.45	7.10833	30.3375
R076	10	10:00:00	26.6167	32.1667	5.55	26.8083	31.825	4.33333	29.3167
R076	13	10:00:00	24.175	31.3667	7.19167	24.4167	30.9833	5.79167	27.7
R076	17	10:00:00	27.7667	31.7583	3.99167	27.8583	31.725	3.34167	29.7917
R076	20	10:00:00	26.5833	31.9917	5.40833	26.7583	31.9833	4.8	29.3708
R076	24	10:00:00	26.7667	32.1	5.33333	26.9083	31.7417	4.375	29.325
R076	27	10:00:00	24.5667	31.1	6.53333	25.2583	30.825	4.91667	28.0417
R076	31	10:00:00	27.4417	31.65	4.20833	27.725	31.5583	3.38333	29.6417
R076	34	10:00:00	24.1583	32	7.84167	24.2	31.975	7.06667	28.0875
R076	38	10:00:00	23.9583	30.75	6.79167	24.2083	30.4083	5.50833	27.3083
R076	41	10:00:00	26.5	32.3333	5.83333	26.7333	32.075	4.65	29.4042
R079	5	10:00:00	32.525	35.5333	3.00833	32.55	35.3333	2.71667	33.9417
R079	6	10:00:00	27.0917	31.0167	3.925	27.1167	30.975	3.61667	29.0458
R079	12	10:00:00	27.9167	31.75	3.83333	28.0083	31.7417	3.61667	29.875
R079	13	10:00:00	26.5917	32.3167	5.725	26.7417	31.8917	4.94167	29.3167
R079	19	10:00:00	22.9833	33.7917	10.8083	23.0333	33.2917	9.5	28.1625
R079	20	10:00:00	29.5583	33.3	3.74167	29.9583	32.1417	2.14167	31.05
R079	26	10:00:00	27.2167	35.3583	8.14167	27.2583	35.3333	7.425	31.2958
R079	27	10:00:00	26.7167	32.2667	5.55	26.7833	31.85	4.68333	29.3167
R081	4	10:00:00	27.9917	33.8167	5.825	29.9167	33.7417	3.46667	31.8292
R081	6	10:00:00	28.575	33.55	4.975	28.6833	33.5417	4.41667	31.1125
R081	18	10:00:00	27.0333	33.675	6.64167	27.525	33.4917	5.21667	30.5083
R081	20	10:00:00	27.4167	33.5417	6.125	28.275	33.325	4.5	30.8
R081	32	10:00:00	27.5833	33.5	5.91667	28.1083	33.4917	5.14167	30.8
R081	34	10:00:00	28	33.5	5.5	28.2417	33.225	4.78333	30.7333
R082	4	10:00:00	28.575	33.7083	5.13333	29.375	33.275	3.50833	31.325
R082	11	10:00:00	27.7917	33.75	5.95833	28.5	33.35	4.30833	30.925
R082	18	10:00:00	28.05	33.7167	5.66667	28.2167	33.3917	4.45	30.8042
R082	25	10:00:00	28.075	34.8917	6.81667	28.4583	34.6833	5.6	31.5708
R082	32	10:00:00	27.45	32.5167	5.06667	27.975	32.275	3.70833	30.125
R082	39	10:00:00	28.25	33.4833	5.23333	28.4167	33.1583	4.45	30.7875
R085	4	10:00:00	25.1667	32.725	7.55833	25.325	32.3917	6.575	28.8583
R085	6	10:00:00	27.6167	32.975	5.35833	27.7833	32.6833	4.58333	30.2333
R085	11	10:00:00	26.2417	32.7583	6.51667	26.4	32.325	5.49167	29.3625
R085	18	10:00:00	26.275	34.9917	8.71667	26.6	34.6917	7.50833	30.6458
R085	20	10:00:00	26.9083	32.8917	5.98333	27.0083	32.2833	4.875	29.6458
R085	25	10:00:00	26.2833	33.1917	6.90833	26.4583	32.7	5.83333	29.5792
R085	32	10:00:00	29.5583	32.9	3.34167	29.6833	32.8917	2.95833	31.2875
R085	34	10:00:00	29.2917	34.5083	5.21667	29.4167	34.3167	4.425	31.8667
R085	39	10:00:00	25.725	33.3917	7.66667	25.9333	33.375	6.75	29.6542
R087	6	10:00:00	26.9417	33.1333	6.19167	26.9417	31.8667	4.61667	29.4042
R087	13	10:00:00	27.6333	33.6583	6.025	27.65	32.725	4.73333	30.1875
R087	20	10:00:00	25.5333	32.0167	6.48333	27.4667	31.9917	4.25833	29.7292
R087	34	10:00:00	28.2167	36.5	8.28333	28.25	36.4083	7.61667	32.3292
R087	41	10:00:00	29	34.7	5.7	29.3667	34.2	4.38333	31.7833
R088	4	10:00:00	28.825	33.5667	4.74167	29.1417	32.9333	3.13333	31.0375
R088	5	10:00:00	29.2083	37.2417	8.03333	29.4083	36.4667	5.95	32.9375
R088	12	10:00:00	30.25	39.7	9.45	30.525	39.6917	7.925	35.1083
R088	18	10:00:00	31.2083	36.7583	5.55	31.6333	36.575	4.24167	34.1042
R088	19	10:00:00	23.7083	31	7.29167	23.7083	30.5667	6.24167	27.1375
R088	26	10:00:00	33.5	40.4	6.9	34.0083	40.3917	5.45	37.2
R088	32	10:00:00	32.3667	36.975	4.60833	32.5417	36.9167	3.63333	34.7292
R088	33	10:00:00	28.6583	39.0667	10.4083	28.8583	39.0333	8.59167	33.9458
R088	40	10:00:00	31.2333	33.6667	2.43333	31.6417	33.325	1.5	32.4833
R095	6	10:00:00	22.875	30.6333	7.75833	23.0917	30.3583	6.58333	26.725
R095	20	10:00:00	25.6167	32.0083	6.39167	26.075	31.9917	4.91667	29.0333
R095	34	10:00:00	25.7167	31.3583	5.64167	26.3083	30.8333	4.34167	28.5708
R096	5	10:00:00	25.0167	31.9917	6.975	25.475	31.9833	5.9	28.7292
R096	7	10:00:00	28.4667	31.7583	3.29167	28.7417	31.6917	2.85833	30.2167
R096	12	10:00:00	25.125	32	6.875	25.3833	31.5833	5.675	28.4833
R096	14	10:00:00	26.6083	32.025	5.41667	26.7	31.9417	4.85833	29.3208
R096	19	10:00:00	24.6583	32.0333	7.375	24.9167	31.4917	5.95833	28.2042
R096	21	10:00:00	24.8	32.4833	7.68333	25.0417	32.2167	6.61667	28.6292
R096	26	10:00:00	24.7417	32.7	7.95833	25.1417	32.6917	6.94167	28.9167
R096	28	10:00:00	25.0917	32.5083	7.41667	25.4167	32.4667	6.55833	28.9417
R096	33	10:00:00	25.2583	32.5333	7.275	25.4667	32.2333	6.06667	28.85
R096	35	10:00:00	24.5083	32.7167	8.20833	25.0167	31.9917	6.44167	28.5042
R096	40	10:00:00	26.1417	32.6	6.45833	26.325	32.4583	5.55	29.3917
R096	42	10:00:00	25.6167	33.8	8.18333	25.725	33.7	7.175	29.7125
R100	3	10:00:00	26.9583	33	6.04167	27.0583	32.8583	5.53333	29.9583
R100	6	10:00:00	27.9667	33.1667	5.2	28.0917	32.95	4.425	30.5208
R100	10	10:00:00	25.9	32.5417	6.64167	26.0917	32.5	5.39167	29.2958
R100	13	10:00:00	27.7333	36.1417	8.40833	27.8083	36.125	7.53333	31.9667
R100	17	10:00:00	25.7333	32.5083	6.775	26.625	32.4917	5.23333	29.5583
R100	20	10:00:00	28	35.4333	7.43333	28.025	35.425	6.83333	31.725
R100	24	10:00:00	27.6667	34.7583	7.09167	28.1583	34.5	5.80833	31.3292
R100	27	10:00:00	27.4167	33.375	5.95833	27.6167	33.3333	5.2	30.475
R100	31	10:00:00	27.175	34.7167	7.54167	27.3583	34.3917	6.31667	30.875
R100	34	10:00:00	25.3333	33.05	7.71667	25.4083	32.8667	6.84167	29.1375
R100	38	10:00:00	26.725	32.9333	6.20833	27.025	32.9083	5.14167	29.9667
R100	41	10:00:00	28.3333	35.1333	6.8	28.525	34.9417	6.03333	31.7333
R102	7	10:00:00	23.7417	33.675	9.93333	23.9917	33.5	8.93333	28.7458
R102	14	10:00:00	23.3833	31.5833	8.2	23.6583	31.3333	7.34167	27.4958
R102	21	10:00:00	23.25	31.4333	8.18333	23.6417	31.25	7.275	27.4458
R102	28	10:00:00	25.975	31.4667	5.49167	26.0917	31.4583	5.05833	28.775
R102	35	10:00:00	24.175	31.25	7.075	24.3333	31.2417	6.43333	27.7875
R102	42	10:00:00	24.3083	31.3667	7.05833	24.4	31.3583	6.55833	27.8792
R104	7	10:00:00	24.575	32.7667	8.19167	25.1167	32.6583	6.9	28.8875
R104	12	10:00:00	25.5	34	8.5	25.6917	33.875	7.01667	29.7833
R104	14	10:00:00	31.0667	34.0833	3.01667	31.2667	34.0083	2.49167	32.6375
R104	21	10:00:00	25.2167	32.5583	7.34167	25.4833	32.5	6.21667	28.9917
R104	26	10:00:00	26.1333	33.3417	7.20833	26.15	33.1583	6.15	29.6542
R104	28	10:00:00	24.8833	34.1833	9.3	24.9	34.0333	8.05	29.4667
R104	35	10:00:00	25.5833	31.6917	6.10833	26.0083	31.475	4.76667	28.7417
R104	40	10:00:00	26.3083	34.4917	8.18333	26.3833	34.4833	7.25	30.4333
R104	42	10:00:00	25.075	31.8333	6.75833	25.175	31.55	5.58333	28.3625
R105	5	10:00:00	23.3333	30.8	7.46667	23.3333	30.5667	6.35	26.95
R105	6	10:00:00	24.3333	30.3917	6.05833	24.675	30.325	5.20833	27.5
R105	10	10:00:00	26.25	30.3333	4.08333	26.25	30.1167	3.64167	28.1833
R105	12	10:00:00	24.3333	30.1667	5.83333	24.3333	29.875	4.825	27.1042
R105	13	10:00:00	24.5	30.4167	5.91667	24.625	30.0667	4.88333	27.3458
R105	19	10:00:00	24.5667	32.5917	8.025	24.6083	32.5833	7.15	28.5958
R105	20	10:00:00	24.0833	30.375	6.29167	24.1833	29.85	5.01667	27.0167
R105	24	10:00:00	23.2667	30.8333	7.56667	23.4417	30.75	6.45833	27.0958
R105	26	10:00:00	23.5	29.1667	5.66667	23.7083	29.1167	4.94167	26.4125
R105	27	10:00:00	22.6833	31	8.31667	22.8667	30.8	6.925	26.8333
R106	3	10:00:00	26.1667	32.9	6.73333	26.4583	29.6667	2.8	28.0625
R106	10	10:00:00	25.5167	31.0167	5.5	25.575	31	4.43333	28.2875
R106	17	10:00:00	25.1167	32.6917	7.575	25.675	30.95	4.26667	28.3125
R106	24	10:00:00	25.3417	33.5583	8.21667	25.3833	33.5417	6.775	29.4625
R106	31	10:00:00	25.7167	34.3917	8.675	26.1083	33.775	6.26667	29.9417
R106	38	10:00:00	25.2	32.1583	6.95833	25.2	31.575	5.225	28.3875
R107	5	10:00:00	24.9583	34.2	9.24167	24.975	34.1917	8.9	29.5833
R107	12	10:00:00	26.6167	31.9833	5.36667	26.7667	31.8917	4.85833	29.3292
R107	19	10:00:00	25.8	31.475	5.675	26.125	31.3333	5.00833	28.7292
R107	26	10:00:00	25.075	31.5667	6.49167	25.4083	31.4833	5.20833	28.4458
R107	33	10:00:00	25.3583	31.15	5.79167	25.6583	31.1083	5.11667	28.3833
R110	4	10:00:00	26.0583	32.2583	6.2	26.2167	32.1333	4.96667	29.175
R110	5	10:00:00	25.4417	31.95	6.50833	25.8	31.9417	5.08333	28.8708
R110	6	10:00:00	25.8583	32.175	6.31667	26.075	32.1667	5.39167	29.1208
R110	11	10:00:00	25.4583	32.275	6.81667	25.475	32.2417	6.15	28.8583
R110	12	10:00:00	25.2667	32.1167	6.85	26.0667	32.1	4.90833	29.0833
R110	13	10:00:00	25.65	32.125	6.475	25.8417	32.1167	5.24167	28.9792
R110	18	10:00:00	26.5833	32.525	5.94167	26.9417	32.1833	4.75	29.5625
R110	19	10:00:00	25.5167	32.2917	6.775	25.6333	32.0833	5.525	28.8583
R110	20	10:00:00	25.15	32.075	6.925	25.4333	32.0667	5.71667	28.75
R110	25	10:00:00	25.6417	32.325	6.68333	25.8667	32.3167	5.775	29.0917
R110	26	10:00:00	25.4917	31.9333	6.44167	25.725	31.4833	5.15833	28.6042
R110	27	10:00:00	25.125	32.1083	6.98333	25.275	32.075	5.96667	28.675
R110	32	10:00:00	24.8417	32.15	7.30833	25	32.1417	6.09167	28.5708
R110	33	10:00:00	25.075	32.1667	7.09167	25.3583	31.9417	5.8	28.65
R110	34	10:00:00	24.9083	31.925	7.01667	25.1583	31.9167	5.925	28.5375
R110	39	10:00:00	25.575	32.85	7.275	25.7083	32.4917	5.525	29.1
R110	40	10:00:00	25.8583	31.8667	6.00833	25.9	31.825	5.2	28.8625
R110	41	10:00:00	26.25	33.1583	6.90833	26.3	33.15	6.11667	29.725
R113	3	10:00:00	23.7417	28.5083	4.76667	24.1833	28.1833	3.68333	26.1833
R113	10	10:00:00	24.65	32.9167	8.26667	24.9583	32.8833	7.5	28.9208
R113	12	10:00:00	25.575	32.8417	7.26667	25.6083	32.525	6.21667	29.0667
R113	17	10:00:00	23.875	32.7833	8.90833	24.4417	32.6167	7.25833	28.5292
R113	24	10:00:00	24.6583	32.6167	7.95833	25.5417	32.225	5.64167	28.8833
R113	31	10:00:00	24.3	32.15	7.85	25.425	32.0917	6.29167	28.7583
R113	38	10:00:00	26.325	32.2	5.875	27.025	32.1583	4.675	29.5917
R113	40	10:00:00	26.6667	32.7583	6.09167	26.8667	32.675	5.55833	29.7708
R114	5	10:00:00	24.9667	30.8917	5.925	25.0833	30.8833	5.38333	27.9833
R114	12	10:00:00	26.1917	31.0833	4.89167	26.35	30.8333	4.25	28.5917
R114	19	10:00:00	25.4583	31.1583	5.7	25.675	30.9917	4.85	28.3333
R114	26	10:00:00	25.9583	32.2083	6.25	25.9833	32.1833	5.74167	29.0833
R114	33	10:00:00	24.3083	30.8667	6.55833	24.375	30.7083	5.96667	27.5417
R114	40	10:00:00	25.3333	31.25	5.91667	25.6417	31.1417	5.15833	28.3917
R118	7	10:00:00	24.8917	32.6583	7.76667	24.925	32.6417	7.20833	28.7833
R118	12	10:00:00	25.5333	32.3583	6.825	25.6167	32.35	5.93333	28.9833
R118	14	10:00:00	24.425	30.5583	6.13333	24.5583	30.5	5.63333	27.5292
R118	21	10:00:00	24.6667	32.1667	7.5	24.775	32.15	6.80833	28.4625
R118	26	10:00:00	23.7833	32.0083	8.225	23.8167	31.5417	7.00833	27.6792
R118	28	10:00:00	24.15	31.8333	7.68333	24.2583	31.8	7.15	28.0292
R118	35	10:00:00	24.775	31.0833	6.30833	24.9417	31.075	5.65	28.0083
R118	40	10:00:00	24.4167	31.8333	7.41667	24.5167	31.825	6.50833	28.1708
R118	42	10:00:00	25.175	32.0333	6.85833	25.2667	32.025	6.31667	28.6458
R119	7	10:00:00	27.1667	32.1417	4.975	27.5167	32.1083	4.25	29.8125
R119	14	10:00:00	25.6583	31.05	5.39167	25.6833	31.0417	4.93333	28.3625
R119	28	10:00:00	29.5	31.6667	2.16667	29.875	31.4667	1.54167	30.6708
R119	35	10:00:00	26.0667	30.5417	4.475	26.1583	30.5083	4.03333	28.3333
R119	42	10:00:00	28	31.6833	3.68333	28	31.675	3.53333	29.8375
R123	6	10:00:00	24.15	33.475	9.325	24.9083	32.6417	6.35833	28.775
R123	11	10:00:00	23.1667	33.2167	10.05	24.4417	33.175	6.36667	28.8083
R123	13	10:00:00	23.9833	30.6167	6.63333	24.525	30.1583	4.825	27.3417
R123	20	10:00:00	24.2083	33.2833	9.075	24.775	33.225	7.40833	29
R123	25	10:00:00	24.6833	33.4	8.71667	25.5833	33.1417	6.53333	29.3625
R123	34	10:00:00	24.1167	33.3167	9.2	24.8667	32.6417	6.75	28.7542
R123	39	10:00:00	23.6917	33.15	9.45833	24.4583	32.8833	7.31667	28.6708
R123	41	10:00:00	23.6333	32.7917	9.15833	24.2083	32.2833	6.94167	28.2458
R124	10	10:00:00	26.225	32.2	5.975	26.4917	32	4.91667	29.2458
R124	24	10:00:00	26.5667	32.5	5.93333	26.7167	32.4917	5.11667	29.6042
R124	38	10:00:00	23.9417	32.4833	8.54167	25.05	32.225	6.35833	28.6375
R126	7	10:00:00	25.6667	34.175	8.50833	25.7667	33.1833	6.25	29.475
R126	12	10:00:00	25.8	32.25	6.45	25.9833	31.9917	4.60833	28.9875
R126	14	10:00:00	26.675	32.5417	5.86667	26.75	32.2417	4.51667	29.4958
R126	21	10:00:00	24.9417	32.5667	7.625	25.2667	32.2417	5.96667	28.7542
R126	26	10:00:00	24.4667	32.35	7.88333	24.8333	32.1167	6.20833	28.475
R126	28	10:00:00	24.5167	32.4167	7.9	24.675	32.3167	6.69167	28.4958
R126	35	10:00:00	23.9667	33.025	9.05833	24.85	33	6.86667	28.925
R126	40	10:00:00	25.0667	32.8583	7.79167	25.2	32.7333	6.225	28.9667
R126	42	10:00:00	26.1333	32.2917	6.15833	26.2333	31.9667	4.91667	29.1
R127	5	10:00:00	25.4833	32.7583	7.275	25.8583	32.4917	5.65	29.175
R127	6	10:00:00	25.975	32.75	6.775	26.7417	31.3667	3.86667	29.0542
R127	7	10:00:00	24	31.5	7.5	24.7	31.4917	6.29167	28.0958
R127	12	10:00:00	25.2333	32.6	7.36667	25.3833	31.825	5.76667	28.6042
R127	13	10:00:00	24.5	31.8	7.3	24.7583	31.6833	5.69167	28.2208
R127	14	10:00:00	25.1667	32.5167	7.35	25.2333	31.15	5.06667	28.1917
R127	19	10:00:00	25.2	33	7.8	25.5083	32.3917	5.76667	28.95
R127	20	10:00:00	25.7333	33.6667	7.93333	26.05	32.7583	5.8	29.4042
R127	21	10:00:00	25.0417	33.875	8.83333	25.1583	32.8	6.59167	28.9792
R127	26	10:00:00	25.85	32.7167	6.86667	26.3083	32	4.95	29.1542
R127	27	10:00:00	25.2167	32.9583	7.74167	25.55	32.1917	5.95833	28.8708
R127	28	10:00:00	25.5	32.675	7.175	26.425	32.4917	5.28333	29.4583
R127	33	10:00:00	25.575	32.6667	7.09167	25.6417	32.525	5.95833	29.0833
R127	34	10:00:00	25.9083	32.525	6.61667	26.1083	32.5083	5.09167	29.3083
R127	35	10:00:00	25.1417	31.975	6.83333	25.25	31.875	5.75833	28.5625
R127	40	10:00:00	26.4667	32.1167	5.65	26.7333	31.25	3.80833	28.9917
R127	41	10:00:00	26.2	33.575	7.375	26.4333	32.6583	5.25833	29.5458
R127	42	10:00:00	26.4167	32.8417	6.425	26.825	32.6667	4.55	29.7458
R128	3	10:00:00	23.6833	31.0833	7.4	23.9667	31.075	6.24167	27.5208
R128	4	10:00:00	24.225	32.0667	7.84167	24.225	31.9583	6.825	28.0917
R128	6	10:00:00	23.8917	33.175	9.28333	23.9	32.625	7.63333	28.2625
R128	7	10:00:00	25.6667	33.9583	8.29167	25.6667	33.85	6.375	29.7583
R128	10	10:00:00	22.8083	32.1083	9.3	22.8167	31.8	7.85	27.3083
R128	11	10:00:00	23.8333	32.725	8.89167	23.8583	32.425	7.375	28.1417
R128	13	10:00:00	24.6167	32.6083	7.99167	24.725	32.5333	6.85833	28.6292
R128	14	10:00:00	23.8167	31.7583	7.94167	23.9167	31.7417	6.88333	27.8292
R128	17	10:00:00	23.425	32	8.575	23.4417	31.85	7.49167	27.6458
R128	18	10:00:00	23.2833	31.9667	8.68333	23.45	31.7833	7.20833	27.6167
R128	20	10:00:00	24.3667	32.0083	7.64167	24.425	31.2333	6	27.8292
R128	21	10:00:00	23.925	32.0667	8.14167	23.9417	31.775	7.2	27.8583
R128	24	10:00:00	24.125	32	7.875	24.425	31.9917	6.625	28.2083
R128	25	10:00:00	24.275	32.075	7.8	24.3083	31.8417	7.05	28.075
R128	27	10:00:00	24.6083	33.0167	8.40833	24.7083	32.775	6.825	28.7417
R128	28	10:00:00	21.7917	32.075	10.2833	21.8417	31.9083	9.25833	26.875
R128	31	10:00:00	23.725	32.2833	8.55833	24.325	32	7.09167	28.1625
R128	32	10:00:00	23.5	32	8.5	23.5833	31.625	7.475	27.6042
R128	34	10:00:00	24.8583	32.625	7.76667	25.25	32.5	6.51667	28.875
R128	35	10:00:00	22.7667	33.4667	10.7	22.9417	33.3417	9.56667	28.1417
R128	38	10:00:00	23.5	32	8.5	23.6	31.7083	7.09167	27.6542
R128	39	10:00:00	23.8167	30.2333	6.41667	23.8667	30.2167	5.825	27.0417
R128	41	10:00:00	24.5083	32.6	8.09167	24.5333	32.3583	6.76667	28.4458
R128	42	10:00:00	23.75	31.6583	7.90833	24.0417	31.15	6.36667	27.5958
R129	4	10:00:00	27.4	32.75	5.35	27.5583	32.4833	4.28333	30.0208
R129	6	10:00:00	26.9833	32.8667	5.88333	26.9833	32.375	4.925	29.6792
R129	11	10:00:00	27.1833	32.7667	5.58333	27.2417	32.75	4.98333	29.9958
R129	13	10:00:00	29.7333	35.9333	6.2	29.9667	35.8333	5.34167	32.9
R129	18	10:00:00	26.8	32.75	5.95	26.8667	32.35	4.95833	29.6083
R129	20	10:00:00	29.3417	36.5333	7.19167	29.375	36.2583	6.31667	32.8167
R129	25	10:00:00	27.2083	32.75	5.54167	27.3333	32.3417	4.58333	29.8375
R129	27	10:00:00	27.125	32.8	5.675	27.175	32.3083	4.71667	29.7417
R129	32	10:00:00	26.5	32.8083	6.30833	26.55	32.7417	5.56667	29.6458
R129	34	10:00:00	27.1	32.8667	5.76667	27.125	32.7667	5.15	29.9458
R129	39	10:00:00	27.1667	32.8417	5.675	27.2667	32.75	4.98333	30.0083
R129	41	10:00:00	27.725	32.8667	5.14167	28.0083	32.6	4.26667	30.3042
R132	6	10:00:00	22.85	32.475	9.625	23.1	31.7333	7.21667	27.4167
R132	13	10:00:00	23.0333	32.5417	9.50833	23.475	32.4167	7.44167	27.9458
R132	20	10:00:00	23.4333	32.875	9.44167	23.6417	32.85	7.38333	28.2458
R132	27	10:00:00	25.9083	32.7333	6.825	26.0167	31.3833	4.79167	28.7
R132	34	10:00:00	26.8667	32.75	5.88333	26.9917	32.5667	5.025	29.7792
R132	41	10:00:00	25.5	31.6833	6.18333	25.7083	31.125	4.8	28.4167
R134	6	10:00:00	24.1583	33.5333	9.375	24.1583	33.3583	8.45833	28.7583
R134	13	10:00:00	26.55	32.4583	5.90833	26.5917	32.4417	5.46667	29.5167
R134	27	10:00:00	26.675	31.275	4.6	26.7583	31.05	4.00833	28.9042
R134	34	10:00:00	28.1417	31.9667	3.825	28.1417	31.6833	3.35	29.9125
R134	41	10:00:00	25.675	31	5.325	25.675	30.7333	4.80833	28.2042
R135	6	10:00:00	27	34.825	7.825	27.475	34.5583	6.8	31.0167
R135	13	10:00:00	25.95	32.5167	6.56667	25.95	32.2167	4.71667	29.0833
R135	20	10:00:00	24.2	30.8083	6.60833	24.2083	30.7833	6.48333	27.4958
R135	27	10:00:00	26.875	32.6083	5.73333	26.875	32.6	5.6	29.7375
R135	41	10:00:00	26.6667	30.6417	3.975	26.8667	30.5667	3.64167	28.7167
R136	7	10:00:00	25.5583	33.3083	7.75	26.0917	32.625	5.13333	29.3583
R136	14	10:00:00	22.6583	32.7583	10.1	23.15	32.5583	7.2	27.8542
R136	21	10:00:00	23.7	30.5083	6.80833	25.0083	30.45	3.23333	27.7292
R136	28	10:00:00	26.6417	32.7333	6.09167	27.0833	32.5167	4.825	29.8
R136	35	10:00:00	25.4417	33.0167	7.575	25.925	32.6333	5.29167	29.2792
R136	42	10:00:00	25.5	31.95	6.45	25.525	31.7333	4.93333	28.6292
R137	4	10:00:00	23.9083	32.1583	8.25	24.4167	31.3917	6.18333	27.9042
R137	11	10:00:00	24.1	32.1667	8.06667	24.5	31.5667	6.025	28.0333
R137	18	10:00:00	24.425	32.1917	7.76667	24.9583	31.6917	5.90833	28.325
R137	25	10:00:00	24.4333	32.1833	7.75	25.1	31.9	5.93333	28.5
R137	32	10:00:00	24.2	32.25	8.05	24.9833	32.2167	6.325	28.6
R137	39	10:00:00	24.4083	32.25	7.84167	24.95	31.125	5.375	28.0375
R141	5	10:00:00	26.7417	33.675	6.93333	27.0417	33.575	6.275	30.3083
R141	19	10:00:00	25.45	33.325	7.875	25.9083	32.9833	6.8	29.4458
R141	33	10:00:00	25.3	33.0167	7.71667	25.6167	32.9917	7.08333	29.3042
R142	3	10:00:00	24.75	31.275	6.525	25.0333	30.8917	5.50833	27.9625
R142	10	10:00:00	26.1583	32.1167	5.95833	26.4417	31.8333	4.96667	29.1375
R142	17	10:00:00	26.3583	32.7833	6.425	26.4833	32.4583	5.50833	29.4708
R142	24	10:00:00	25.725	32.0833	6.35833	25.8333	31.825	5.59167	28.8292
R142	38	10:00:00	25.3833	32.3	6.91667	25.575	31.8083	5.56667	28.6917
R143	5	10:00:00	30.75	32.4	1.65	30.7917	32.3833	1.475	31.5875
R143	6	10:00:00	25.95	32.1667	6.21667	26.0167	32.15	5.86667	29.0833
R143	7	10:00:00	22.7917	30.325	7.53333	23.025	29.3667	6.06667	26.1958
R143	12	10:00:00	25.1	32.1667	7.06667	25.1333	31.9667	6.30833	28.55
R143	13	10:00:00	30.9667	32.5667	1.6	30.9667	32.2667	1.24167	31.6167
R143	14	10:00:00	27.325	32.35	5.025	27.3417	31.8167	4.2	29.5792
R143	19	10:00:00	31.1333	33.1667	2.03333	31.2	32.4917	1.23333	31.8458
R143	20	10:00:00	26.0583	32.5417	6.48333	26.0833	32.4083	5.80833	29.2458
R143	21	10:00:00	26.8167	33.125	6.30833	26.8417	32.075	4.975	29.4583
R143	27	10:00:00	24.8833	32.1417	7.25833	24.8917	31.5583	6.21667	28.225
R143	28	10:00:00	28.375	31.5917	3.21667	28.4083	30.3583	1.9	29.3833
R143	33	10:00:00	27.9083	32.075	4.16667	28.0333	31.2833	3.075	29.6583
R143	34	10:00:00	26.0333	32.9167	6.88333	26.0417	31.6917	5.25	28.8667
R143	35	10:00:00	28.4083	32.75	4.34167	28.4083	31.9583	3.23333	30.1833
R143	40	10:00:00	19.2167	28.425	9.20833	19.7917	28.2167	7.425	24.0042
R143	41	10:00:00	24.6333	32.5	7.86667	24.7083	32.1583	6.20833	28.4333
R143	42	10:00:00	26.3167	32.65	6.33333	26.3167	32.5083	5.51667	29.4125
R145	5	10:00:00	25.5583	30.8	5.24167	25.8417	30.5083	3.96667	28.175
R145	12	10:00:00	26.3583	30.6583	4.3	26.5583	30.65	3.63333	28.6042
R145	19	10:00:00	24.9	30.8167	5.91667	25.0083	30.6667	5.20833	27.8375
R145	26	10:00:00	25.4917	33.6917	8.2	25.5583	33.5667	7.66667	29.5625
R145	33	10:00:00	24.6417	30.55	5.90833	25.0583	30.4333	5.01667	27.7458
R145	40	10:00:00	24.5333	30.6167	6.08333	24.725	30.5	5.40833	27.6125
R148	3	10:00:00	24.9583	33.6583	8.7	25.3917	33.575	7.20833	29.4833
R148	4	10:00:00	25.2917	34.525	9.23333	26.3083	34.3	7.775	30.3042
R148	5	10:00:00	25.5417	32.675	7.13333	26.2583	32.6667	5.60833	29.4625
R148	10	10:00:00	25.0083	32.8	7.79167	25.6667	32.0917	5.95	28.8792
R148	12	10:00:00	24.6417	32.75	8.10833	24.9833	32.325	7.03333	28.6542
R148	17	10:00:00	24	32.5083	8.50833	25.225	32.4917	6.425	28.8583
R148	18	10:00:00	24.0833	32.5167	8.43333	25.625	32.25	6.05833	28.9375
R148	19	10:00:00	24	32.9917	8.99167	26.1917	32.7833	6.09167	29.4875
R148	24	10:00:00	24.0583	32.7833	8.725	26.725	32.575	5.50833	29.65
R148	26	10:00:00	25.5417	33.6917	8.15	26.2583	33.65	6.275	29.9542
R148	32	10:00:00	24.9083	32.925	8.01667	26.35	32.8667	5.025	29.6083
R148	33	10:00:00	24.0333	32.9583	8.925	25.025	32.9417	6.53333	28.9833
R148	38	10:00:00	24.2	33.0917	8.89167	26.6	32.65	5.825	29.625
R148	40	10:00:00	25.2667	32.9833	7.71667	26.375	32.6417	5.94167	29.5083
R149	4	10:00:00	27	31.3167	4.31667	27.0417	31.2417	3.96667	29.1417
R149	11	10:00:00	25.5083	33.2333	7.725	25.6	32.9417	6.725	29.2708
R149	18	10:00:00	26.3917	33.5583	7.16667	26.3917	33.5167	6.55833	29.9542
R149	25	10:00:00	27.5083	37.475	9.96667	27.7583	37.375	8.98333	32.5667
R149	32	10:00:00	26.5167	33.0917	6.575	26.6083	32.8333	5.825	29.7208
R149	39	10:00:00	25.5	36.9833	11.4833	25.8667	36.975	9.96667	31.4208
R154	3	10:00:00	24	34.2917	10.2917	24	32.9167	7.775	28.4583
R154	6	10:00:00	26.5	33.0083	6.50833	26.675	32.475	4.81667	29.575
R154	7	10:00:00	25.2917	33.05	7.75833	25.325	32.3333	5.50833	28.8292
R154	10	10:00:00	26.85	33.0667	6.21667	27.3167	32.2583	4.28333	29.7875
R154	12	10:00:00	25.7	33.275	7.575	25.8083	32.4167	5.4	29.1125
R154	13	10:00:00	25.6167	33.0917	7.475	26.5	32.4417	5.29167	29.4708
R154	14	10:00:00	26.0917	33.3	7.20833	27.0583	32.4417	4.8	29.75
R154	17	10:00:00	25.5167	33.6083	8.09167	26.0417	33.0583	6.075	29.55
R154	20	10:00:00	25.6417	33.1	7.45833	26.675	31.8083	4.5	29.2417
R154	21	10:00:00	26.5583	33.2167	6.65833	27.2	32.475	4.56667	29.8375
R154	24	10:00:00	26.4667	33.275	6.80833	26.8083	33.0417	4.925	29.925
R154	26	10:00:00	25.3667	33.2917	7.925	26.15	32.8333	5.65833	29.4917
R154	27	10:00:00	26.025	33.2583	7.23333	26.1667	32.3417	5.31667	29.2542
R154	28	10:00:00	27.5	33.4417	5.94167	27.55	32.85	4.49167	30.2
R154	34	10:00:00	26.35	34.675	8.325	26.875	32.9167	5.41667	29.8958
R154	35	10:00:00	25.6333	33.2833	7.65	25.7667	32.5	5.675	29.1333
R154	38	10:00:00	26.8333	33.0417	6.20833	27.1083	32.4583	4.675	29.7833
R154	40	10:00:00	26.4417	33.3167	6.875	26.8667	30.8833	3.56667	28.875
R154	41	10:00:00	25.6	33.35	7.75	25.9417	32.5917	5.79167	29.2667
R154	42	10:00:00	26.175	33.375	7.2	26.225	32.4833	5.24167	29.3542
R155	11	10:00:00	23.0417	31.1167	8.075	23.4417	31.025	6.525	27.2333
R155	18	10:00:00	23.7833	31.1333	7.35	24	30.8083	6.13333	27.4042
R155	25	10:00:00	24.3167	31.1667	6.85	24.7833	30.6167	5.275	27.7
R158	4	10:00:00	25.425	32.1417	6.71667	25.9417	32.05	5.55833	28.9958
R158	5	10:00:00	25.25	34.1583	8.90833	25.2583	33	6.78333	29.1292
R158	6	10:00:00	24.325	34.1333	9.80833	24.4917	33.975	8.50833	29.2333
R158	11	10:00:00	25.15	32.2917	7.14167	25.9667	32.2333	5.3	29.1
R158	12	10:00:00	25.7167	33.85	8.13333	25.7833	33.275	6.925	29.5292
R158	13	10:00:00	25.2	32.1	6.9	25.225	31.9833	5.81667	28.6042
R158	18	10:00:00	25.8583	32.1583	6.3	25.8667	31.975	5.49167	28.9208
R158	19	10:00:00	25.4083	34.45	9.04167	25.4167	34.0417	7.425	29.7292
R158	20	10:00:00	24.8083	32.3583	7.55	25	32.2833	6.55833	28.6417
R158	25	10:00:00	25.2667	32.225	6.95833	25.2833	31.0417	5.3	28.1625
R158	26	10:00:00	26	34.1	8.1	26.0083	34.0167	7.18333	30.0125
R158	27	10:00:00	25.7917	32.4167	6.625	25.9	32.275	6.08333	29.0875
R158	32	10:00:00	23.9333	32.275	8.34167	24.1333	32.0583	7.075	28.0958
R158	33	10:00:00	24.4833	32.2417	7.75833	24.8417	31.7417	6.225	28.2917
R158	34	10:00:00	24.4667	32.4	7.93333	24.4917	31.8917	7.03333	28.1917
R158	39	10:00:00	25.1833	32.325	7.14167	25.2083	31.8167	6.09167	28.5125
[truncated: 4,843 more rows]
